# Supplementary material for: The variegated canalized-1 tomato mutant is linked to photosystem assembly
Source: Comput Struct Biotechnol J. 2024 Oct 24;23:3967–88. doi: 10.1016/j.csbj.2024.10.028 (PMC11584773; doi:10.1016/j.csbj.2024.10.028)
Supplement: Supplementary file 2 — Supplementary Data S 1: List of metabolic features measured across all platforms. Supplementary Data S 2: Metabolite levels of all individual samples relative to respective wild type samples. Supplementary Data S 3: Expression matrix of raw sequencing reads as produced by LSTrAP. Supplementary Data S 4: Expression matrix of deseq2-normalized reads and log2-fold changes and p-values of respective contrasts. Supplementary Data S 5: Correspondence table between Solgenomics and Entrez Gene IDs. Supplementary Data S 6: Table of protein Groups as produced by MaxQuant software. Supplementary Data S 7: Table of quantile-normalized LFQ values of protein abundance and log2-fold changes and p-values of respective contrasts. Supplementary Data S 8: EC number, enzyme name, symbol, KO and corresponding KEGG maps used in SGBNview figures. Supplementary Data S 9: KEGG Compound ID, compound name and symbol used in SBGNview figures. [file mmc2.xlsx]

## Sheet: Supplementary Data S1
Experiment title: LARGE SCALE BIOLOGY: Yield decanalization of the variegated canalized-1 tomato mutant linked to photosystem assembly by multi-omics analysis
Organism/Plant species: Solanum lycopersicum cv. M82
Organ/tissue: leaves, stems, fruits, flowers, roots
Analytical tool: polar GC-MS, polar LC-MS, apolar LC-MS
Peak no.- number referenced back to the main text
Ret . Time- Retention time, in minutes
Compound- putative identification of the metabolite
Mol. Formula- molecular formula of the metabolite or its FA adduct;
Found m/z- mass detected in the experiment
Identification level (A; B; C)- (A) standard or NMR; (B(i)) confident match based on MS/MS and (B(ii)) confident match using in-silico MS/MS approaches and (B(iii)) partial match based on MS/MS and (C(i)) confident match based on MSn and (C(ii)) confident match using in-silico MSn approaches and (C(iii)) partial match based on MSn; (D) MS only
Peak no.	Ret. Time	Compound	Compound Class	Mol formula	m/z	Species detected before	References	Identification level	Platform	KEGG Compound ID
M1	3.07	L-lactic_acid	carboxylic acid		117		Golm Metabolome Database	A	polar GC-MS	C00186
M2	3.3	2-hydroxypyridine	other		152		Golm Metabolome Database	A	polar GC-MS	C02502
M3	3.35	glycolic_acid	carboxylic acid		177		Golm Metabolome Database	A	polar GC-MS	C00160
M4	3.38	L-alanine	amino acid or derivative		116		Golm Metabolome Database	A	polar GC-MS	C00041
M5	3.61	pyruvic_acid	carboxylic acid		174		Golm Metabolome Database	A	polar GC-MS	C00022
M6	3.7	L-glycine	amino acid or derivative		102		Golm Metabolome Database	A	polar GC-MS	C00037
M7	4.17	unannotated	other		103		Golm Metabolome Database	A	polar GC-MS
M8	4.33	guanidine	other		146		Golm Metabolome Database	A	polar GC-MS	C17349
M9	4.42	L-valine	amino acid or derivative		144		Golm Metabolome Database	A	polar GC-MS	C00183
M10	4.53	benzyl_alchohol	other		165		Golm Metabolome Database	A	polar GC-MS	C00556
M11	4.63	ethanolamine	other		174		Golm Metabolome Database	A	polar GC-MS	C00189
M12	4.75	glycerol	carbohydrate or derivative		117		Golm Metabolome Database	A	polar GC-MS	C00116
M13	4.79	4-hydroxypyridine	other		152		Golm Metabolome Database	A	polar GC-MS
M14	4.97	L-leucine	amino acid or derivative		158		Golm Metabolome Database	A	polar GC-MS	C00123
M15	5.21	L-isoleucine	amino acid or derivative		158		Golm Metabolome Database	A	polar GC-MS	C00407
M16	5.31	L-glycine	amino acid or derivative		174		Golm Metabolome Database	A	polar GC-MS	C00037
M17	5.43	phosphate	other		314		Golm Metabolome Database	A	polar GC-MS	C00009
M18	5.53	L-proline	amino acid or derivative		142		Golm Metabolome Database	A	polar GC-MS	C00148
M19	5.56	urea	other		189		Golm Metabolome Database	A	polar GC-MS	C00086
M20	5.63	glyceric_acid	carboxylic acid		292		Golm Metabolome Database	A	polar GC-MS	C00258
M21	5.69	benzoic_acid	carboxylic acid		105		Golm Metabolome Database	A	polar GC-MS	C00180
M22	5.78	L-alanine	amino acid or derivative		188		Golm Metabolome Database	A	polar GC-MS	C00041
M23	5.84	L-serine	amino acid or derivative		204		Golm Metabolome Database	A	polar GC-MS	C00065
M24	5.97	succinic_acid	carboxylic acid		247		Golm Metabolome Database	A	polar GC-MS	C00042
M25	6.01	L-threonine	amino acid or derivative		219		Golm Metabolome Database	A	polar GC-MS	C00188
M26	6.09	fumaric_acid	carboxylic acid		245		Golm Metabolome Database	A	polar GC-MS	C00122
M27	6.11	L-pipecolic acid	carboxylic acid		156		Golm Metabolome Database	A	polar GC-MS	C00408
M28	6.19	nonanoic_acid	carboxylic acid		117		Golm Metabolome Database	A	polar GC-MS	C01601
M29	6.32	itaconic_acid	carboxylic acid		147		Golm Metabolome Database	A	polar GC-MS	C00490
M30	6.32	nicotinic_acid	carboxylic acid		180		Golm Metabolome Database	A	polar GC-MS	C00253
M31	6.41	uracil	other		241		Golm Metabolome Database	A	polar GC-MS	C00106
M32	6.44	beta-alanine	amino acid or derivative		248		Golm Metabolome Database	A	polar GC-MS	C00099
M33	6.6	unannotated	other		102		Golm Metabolome Database	A	polar GC-MS
M34	6.64	L-homoserine	amino acid or derivative		218		Golm Metabolome Database	A	polar GC-MS	C00263
M35	6.68	erythritol	other		217		Golm Metabolome Database	A	polar GC-MS	C00503
M36	6.69	O-acetylserine	amino acid or derivative		174		Golm Metabolome Database	A	polar GC-MS	C00979
M37	6.78	beta-cyano-L-alanine	amino acid or derivative		141		Golm Metabolome Database	A	polar GC-MS	C02512
M38	6.8	glutaric_acid	carboxylic acid		261		Golm Metabolome Database	A	polar GC-MS	C00489
M39	6.95	citramalic_acid	carboxylic acid		247		Golm Metabolome Database	A	polar GC-MS	C02612
M40	7.04	decanoic_acid	carboxylic acid		229		Golm Metabolome Database	A	polar GC-MS	C01571
M41	7.22	malic_acid	carboxylic acid		233		Golm Metabolome Database	A	polar GC-MS	C00149
M42	7.24	erythronic_acid	carboxylic acid		292		Golm Metabolome Database	A	polar GC-MS	C21593
M43	7.34	4-hydroxyproline	amino acid or derivative		230		Golm Metabolome Database	A	polar GC-MS	C01157
M44	7.4	4-aminobutyric_acid	amino acid or derivative		174		Golm Metabolome Database	A	polar GC-MS	C00334
M45	7.48	L-aspartic_acid	amino acid or derivative		232		Golm Metabolome Database	A	polar GC-MS	C00049
M46	7.49	threonic_acid	carboxylic acid		292		Golm Metabolome Database	A	polar GC-MS	C01620
M47	7.68	unannotated	other		155		Golm Metabolome Database	A	polar GC-MS
M48	7.7	adipic_acid	carboxylic acid		111		Golm Metabolome Database	A	polar GC-MS	C06104
M49	7.76	L-methionine	amino acid or derivative		176		Golm Metabolome Database	A	polar GC-MS	C00073
M50	7.84	L-asparagine	amino acid or derivative		188		Golm Metabolome Database	A	polar GC-MS	C00152
M51	8.03	ornithine	amino acid or derivative		142		Golm Metabolome Database	A	polar GC-MS	C00077
M52	8.06	D-Xylose	carbohydrate or derivative		307		Golm Metabolome Database	A	polar GC-MS	C00181
M53	8.06	L-glutamine	amino acid or derivative		227		Golm Metabolome Database	A	polar GC-MS	C00064
M54	8.16	pectin	carbohydrate or derivative		307		Golm Metabolome Database	A	polar GC-MS	C00476
M55	8.2	ribitol	other		217		Golm Metabolome Database	A	polar GC-MS
M56	8.2	ribitol	other		319		Golm Metabolome Database	A	polar GC-MS
M57	8.23	6-hydroxy-nicotinic_acid	other		268		Golm Metabolome Database	A	polar GC-MS	C01020
M58	8.3	pyroglutamic_acid	amino acid or derivative		156		Golm Metabolome Database	A	polar GC-MS	C01879
M59	8.31	L-glutamic_acid	amino acid or derivative		246		Golm Metabolome Database	A	polar GC-MS	C00025
M60	8.43	rhamnose	carbohydrate or derivative		117		Golm Metabolome Database	A	polar GC-MS	C00507
M61	8.47	1_4-diaminobutane	other		174		Golm Metabolome Database	A	polar GC-MS	C00134
M62	8.49	unannotated	other		117		Golm Metabolome Database	A	polar GC-MS
M63	8.54	fucose	carbohydrate or derivative		117		Golm Metabolome Database	A	polar GC-MS	C01019
M64	8.58	oxoglutaric_acid	carboxylic acid		198		Golm Metabolome Database	A	polar GC-MS	C00026
M65	8.64	fucose	carbohydrate or derivative		117		Golm Metabolome Database	A	polar GC-MS	C01019
M66	8.69	L-phenylalanine	amino acid or derivative		192		Golm Metabolome Database	A	polar GC-MS	C00079
M67	8.77	4-hydroxy-benzoic_acid	carboxylic acid		267		Golm Metabolome Database	A	polar GC-MS	C00156
M68	9	L-asparagine	amino acid or derivative		116		Golm Metabolome Database	A	polar GC-MS	C00152
M69	9.05	2-aminoadipic_acid	amino acid or derivative		260		Golm Metabolome Database	A	polar GC-MS	C00956
M70	9.05	calystegine_a_3	other		216		Golm Metabolome Database	A	polar GC-MS	C10850
M71	9.11	levoglucosan	carbohydrate or derivative		204		Golm Metabolome Database	A	polar GC-MS	C22350
M72	9.14	Methyl alpha-D-mannopyranoside	carbohydrate or derivative		133		Golm Metabolome Database	A	polar GC-MS
M73	9.16	glucose 1-phosphate	carbohydrate or derivative		217		Golm Metabolome Database	A	polar GC-MS	C00103
M74	9.2	calystegine_b_2	other		167		Golm Metabolome Database	A	polar GC-MS	C10851
M75	9.34	ornithine	amino acid or derivative		174		Golm Metabolome Database	A	polar GC-MS	C00077
M76	9.38	D-psicose	carbohydrate or derivative		103		Golm Metabolome Database	A	polar GC-MS	C06468
M77	9.4	glycerophosphoric_acid	carbohydrate or derivative		357		Golm Metabolome Database	A	polar GC-MS	C00093
M78	9.45	quinic_acid	carboxylic acid		255		Golm Metabolome Database	A	polar GC-MS	C00296
M79	9.48	fructose	carbohydrate or derivative		217		Golm Metabolome Database	A	polar GC-MS	C05003
M80	9.57	shikimic_acid	carboxylic acid		204		Golm Metabolome Database	A	polar GC-MS	C00493
M81	9.58	hexose	other		307		Golm Metabolome Database	A	polar GC-MS
M82	9.68	D-glucose	carbohydrate or derivative		319		Golm Metabolome Database	A	polar GC-MS	C00031
M83	9.72	citric_acid	carboxylic acid		273		Golm Metabolome Database	A	polar GC-MS	C00158
M84	9.8	L-glutamine	amino acid or derivative		156		Golm Metabolome Database	A	polar GC-MS	C00064
M85	9.8	isocitric_acid	carboxylic acid		245		Golm Metabolome Database	A	polar GC-MS	C00311
M86	9.81	D-glucose	carbohydrate or derivative		160		Golm Metabolome Database	A	polar GC-MS	C00031
M87	9.92	L-arginine	amino acid or derivative		256		Golm Metabolome Database	A	polar GC-MS	C00062
M88	10.03	methyl_alpha-D-glucopyranoside	carbohydrate or derivative		204		Golm Metabolome Database	A	polar GC-MS	NA
M89	10.07	L-lysine	amino acid or derivative		174		Golm Metabolome Database	A	polar GC-MS	C00047
M90	10.09	myristic_acid	carboxylic acid		285		Golm Metabolome Database	A	polar GC-MS	C06424
M91	10.12	galactonolactone	carboxylic acid		217		Golm Metabolome Database	A	polar GC-MS	C01115
M92	10.24	dehydroascorbic_acid	other		173		Golm Metabolome Database	A	polar GC-MS	C05422
M93	10.26	galactonic_glucoronic_acid	other		333		Golm Metabolome Database	A	polar GC-MS
M94	10.41	dehydroascorbic_acid	other		173		Golm Metabolome Database	A	polar GC-MS	C05422
M95	10.41	galacturonic_acid	carbohydrate or derivative		333		Golm Metabolome Database	A	polar GC-MS	C00333
M96	10.45	tyramine	other		174		Golm Metabolome Database	A	polar GC-MS	C00483
M97	10.49	L-gulonolactone	carbohydrate or derivative		333		Golm Metabolome Database	A	polar GC-MS	C01040
M98	10.66	ascorbic_acid	carboxylic acid		332		Golm Metabolome Database	A	polar GC-MS	C00072
M99	10.71	myo-inositol	other		305		Golm Metabolome Database	A	polar GC-MS	C00137
M100	10.78	L-tyrosine	amino acid or derivative		218		Golm Metabolome Database	A	polar GC-MS	C00082
M101	11.1	L-histidine	amino acid or derivative		154		Golm Metabolome Database	A	polar GC-MS	C00135
M102	11.12	adenine	other		264		Golm Metabolome Database	A	polar GC-MS	C00147
M103	11.21	4-hydroxy-cinnamic_acid	carboxylic acid		249		Golm Metabolome Database	A	polar GC-MS	C00811
M104	11.85	spermidine	other		174		Golm Metabolome Database	A	polar GC-MS	C00315
M105	11.94	spermidine	other		174		Golm Metabolome Database	A	polar GC-MS	C00315
M106	12.33	sinapic_acid	carboxylic acid		338		Golm Metabolome Database	A	polar GC-MS	C00482
M107	12.56	fructose-6-phosphate	carbohydrate or derivative		315		Golm Metabolome Database	A	polar GC-MS	C00085
M108	12.58	fructose-6-phosphate	carbohydrate or derivative		315		Golm Metabolome Database	A	polar GC-MS	C00085
M109	12.66	glucose-6-phosphate	carbohydrate or derivative		160		Golm Metabolome Database	A	polar GC-MS	C00092
M110	12.77	glucose-6-phosphate	carbohydrate or derivative		160		Golm Metabolome Database	A	polar GC-MS	C00092
M111	12.93	myo-inositol_1-phosphate	other		299		Golm Metabolome Database	A	polar GC-MS	C04006
M112	12.94	L-tryptophan	amino acid or derivative		202		Golm Metabolome Database	A	polar GC-MS	C00078
M113	13.13	6-phosphogluconic_acid	carbohydrate or derivative		299		Golm Metabolome Database	A	polar GC-MS	C00345
M114	13.35	L-tryptophan	amino acid or derivative		130		Golm Metabolome Database	A	polar GC-MS	C00078
M115	13.77	sucrose	carbohydrate or derivative		361		Golm Metabolome Database	A	polar GC-MS	C00089
M116	13.79	sucrose	carbohydrate or derivative		361		Golm Metabolome Database	A	polar GC-MS	C00089
M117	14.24	D-maltose	carbohydrate or derivative		160		Golm Metabolome Database	A	polar GC-MS	C00208
M118	14.33	cellobiose	carbohydrate or derivative		204		Golm Metabolome Database	A	polar GC-MS	C06422
M119	14.34	trehalose	carbohydrate or derivative		191		Golm Metabolome Database	A	polar GC-MS	C01083
M120	14.95	palatinose	carbohydrate or derivative		204		Golm Metabolome Database	A	polar GC-MS	C01742
M121	15.38	galactinol	carbohydrate or derivative		204		Golm Metabolome Database	A	polar GC-MS	C01235
M122	15.5	galactinol	carbohydrate or derivative		204		Golm Metabolome Database	A	polar GC-MS	C01235
M123	16.08	unannotated	other		361		Golm Metabolome Database	A	polar GC-MS
M124	16.78	chlorogenic_acid	carboxylic acid		345		Golm Metabolome Database	A	polar GC-MS
M125	16.91	raffinose	carbohydrate or derivative		437		Golm Metabolome Database	A	polar GC-MS	C00492
M126	17.22	adenosine-5-monophosphate	other		169		Golm Metabolome Database	A	polar GC-MS	C00020
M127	1.11292	Urocanic acid	Metabolism: Amino acid	C6H6N2O2	137.034	Arabidopsis thaliana	Omidbaksfahrd et al., 2021	B(i)	polar LC-MS
M128	1.23066	Citric acid	Metabolism:TCA	C6H8O7	191.019	Arabidopsis thaliana	Omidbaksfahrd et al., 2021	B(i)	polar LC-MS
M129	1.29102	Urocanic acid_peak_2	Metabolism: Amino acid	C6H6N2O2	137.034	Arabidopsis thaliana	Omidbaksfahrd et al., 2021	B(i)	polar LC-MS
M130	1.38651	Citric acid_peak_2	Metabolism:TCA	C6H8O7	191.019	Arabidopsis thaliana	Omidbaksfahrd et al., 2021	B(i)	polar LC-MS
M131	1.54124	Pyroglutamic acid	Amino acid	C5H7NO3	128.034	Arabidopsis thaliana	Omidbaksfahrd et al., 2021	B(i)	polar LC-MS
M132	1.70389	Glutamic acid, N-acetyl-	Metabolism: Amino acid	C7H11NO5	188.056	Arabidopsis thaliana	Omidbaksfahrd et al., 2021	B(i)	polar LC-MS
M133	1.81924	Citramalic acid	Metabolism:TCA	C5H8O5	147.029	Arabidopsis thaliana	Omidbaksfahrd et al., 2021	B(i)	polar LC-MS
M134	1.84237	Isoleucine	Amino acid	C6H13NO2	130.086	Arabidopsis thaliana	Omidbaksfahrd et al., 2021	B(i)	polar LC-MS
M135	1.8725	Tyrosine	Amino acid	C9H11NO3	180.066	Arabidopsis thaliana	Omidbaksfahrd et al., 2021	B(i)	polar LC-MS
M136	1.90498	Uridine	Nucleotide	C9H12N2O6	243.062	Arabidopsis thaliana	Omidbaksfahrd et al., 2021	B(i)	polar LC-MS
M137	2.02427	Leucine	Amino acid	C6H13NO2	130.086	Arabidopsis thaliana	Omidbaksfahrd et al., 2021	B(i)	polar LC-MS
M138	2.40009	S-Adenosyl-L-Homocysteine	Metabolism: Amino acid	C14H20N6O5S	383.114	Arabidopsis thaliana	Omidbaksfahrd et al., 2021	B(i)	polar LC-MS
M139	2.58324	6-Hydroxynicotinic acid	Cofactor	C6H5NO3	138.019	Arabidopsis thaliana	Omidbaksfahrd et al., 2021	B(i)	polar LC-MS
M140	2.61291	Adenosine	Nucleotide	C10H13N5O4	312.095	Arabidopsis thaliana	Omidbaksfahrd et al., 2021	B(i)	polar LC-MS
M141	2.72143	Guanosine	Nucleotide	C10H13N5O5	282.084	Arabidopsis thaliana	Omidbaksfahrd et al., 2021	B(i)	polar LC-MS
M142	2.72814	Inosine	Nucleotide	C10H12N4O5	267.074	Arabidopsis thaliana	Omidbaksfahrd et al., 2021	B(i)	polar LC-MS
M143	2.77013	Leu-Gly	Dipeptide	C8H16N2O3	187.108			B(i)	polar LC-MS
M144	3.2178	Phenylalanine	Amino acid		164.071	Solanum lycopersicum	Szymanski et al., 2020	B(i)	polar LC-MS
M145	3.21809	Trans-Cinnamic acid	Cinnamic acid		147.044	Solanum lycopersicum	Szymanski et al., 2020	B(i)	polar LC-MS
M146	3.34262	N-Caffeoylputrescine	Cinnamic acid		249.124	Solanum lycopersicum	Szymanski et al., 2020	B(i)	polar LC-MS
M147	3.43027	Gly-Ile	Dipeptide	C8H16N2O3	187.108	Arabidopsis thaliana	Omidbaksfahrd et al., 2021	B(i)	polar LC-MS
M148	3.54379	Gln-Leu	Dipeptide	C11H21N3O4	258.146	Arabidopsis thaliana	Omidbaksfahrd et al., 2021	B(i)	polar LC-MS
M149	3.63476	Gly-Ile2	Dipeptide	C8H16N2O3	187.108			B(i)	polar LC-MS
M150	3.64807	Panthenol	Cofactor	C9H19NO4	204.124	Arabidopsis thaliana	Omidbaksfahrd et al., 2021	B(i)	polar LC-MS
M151	3.65653	4-Aminobenzoic acid	Aromatic acid derivatives	C7H7NO2	136.039	Arabidopsis thaliana	Omidbaksfahrd et al., 2021	B(i)	polar LC-MS
M152	3.66893	Pantothenic acid (Vitamine B5)	Cofactor	C9H17NO5	218.103	Arabidopsis thaliana	Omidbaksfahrd et al., 2021	B(i)	polar LC-MS
M153	3.71351	Panthenol_peak_2	Cofactor	C9H19NO4	204.123	Arabidopsis thaliana	Omidbaksfahrd et al., 2021	B(i)	polar LC-MS
M154	3.85126	Tyr-Pro	Dipeptide	C14H18N2O4	277.094	Arabidopsis thaliana	Omidbaksfahrd et al., 2021	B(i)	polar LC-MS
M155	3.86496	Pantothenic acid -hexose	Aliphatic acid glycosides		380.156	Solanum lycopersicum	Szymanski et al., 2020	B(i)	polar LC-MS
M156	4.32018	5-Deoxy-5-(methylthio)adenosine	Cofactor	C11H15N5O3S	296.082	Arabidopsis thaliana	Omidbaksfahrd et al., 2021	B(i)	polar LC-MS
M157	4.3474	Asp-Phe	Dipeptide	C13H16N2O5	279.099	Arabidopsis thaliana	Omidbaksfahrd et al., 2021	B(i)	polar LC-MS
M158	4.39823	Dihydroxybenzoyl-xylopyranoside	Steroidal Glycoalkaloids		285.061	Solanum lycopersicum	Szymanski et al., 2020	B(i)	polar LC-MS
M159	4.44428	Caffeic acid-hexose Isomer 1	Cinnamic acid		341.088	Solanum lycopersicum	Szymanski et al., 2020	B(i)	polar LC-MS
M160	4.52843	N-Acetyl-L-Tyrosine	Metabolism: Amino acid	C11H13NO4	222.077	Arabidopsis thaliana	Omidbaksfahrd et al., 2021	B(i)	polar LC-MS
M161	4.70557	2-Hydroxybenzoic acid (Salicylic acid)-hexose	Cinnamic acid		299.077	Solanum lycopersicum	Szymanski et al., 2020	B(i)	polar LC-MS
M162	4.71928	Flavine adenine dinucleotide (FAD)	Cofactor	C27H31N9Na2O15P2	784.15	Arabidopsis thaliana	Omidbaksfahrd et al., 2021	B(i)	polar LC-MS
M163	4.87058	Quercetin-dihexose-pentose-deoxyhexose isomer 1	Flavonoid (glycosides)		903.242	Solanum lycopersicum	Szymanski et al., 2020	B(i)	polar LC-MS
M164	4.89958	Homovanillic acid-O-hexoside	Cinnamic acid		343.103	Solanum lycopersicum	Szymanski et al., 2020	B(i)	polar LC-MS
M165	4.99814	3-Caffeoylquinic acid (CHLOROGENIC ACID)	Cinnamic acid		353.087	Solanum lycopersicum	Szymanski et al., 2020	B(i)	polar LC-MS
M166	5.07879	Cis-melilotoside	Cinnamic acid		325.093	Solanum lycopersicum	Szymanski et al., 2020	B(i)	polar LC-MS
M167	5.132	Quercetin-dihexose-deoxyhexose	Flavonoid (glycosides)		771.2	Solanum lycopersicum	Szymanski et al., 2020	B(i)	polar LC-MS
M168	5.17657	Ferulic acid-dihexose	Cinnamic acid		517.156	Solanum lycopersicum	Szymanski et al., 2020	B(i)	polar LC-MS
M169	5.17904	Flavin Mononucleotide	Cofactor	C17H21N4O9P	455.097	Arabidopsis thaliana	Omidbaksfahrd et al., 2021	B(i)	polar LC-MS
M170	5.25749	Ferulic acid-dihexose_peak_2	Cinnamic acid		517.156	Solanum lycopersicum	Szymanski et al., 2020	B(i)	polar LC-MS
M171	5.335	6,8-Di-C-glucopyranosylnaringenin	Flavonoid (glycosides)		595.167	Solanum lycopersicum	Szymanski et al., 2020	B(i)	polar LC-MS
M172	5.33657	Leu-Ile	Dipeptide	C12H24N2O3	243.171	Arabidopsis thaliana	Omidbaksfahrd et al., 2021	B(i)	polar LC-MS
M173	5.41659	Caffeic acid	Cinnamic acid	C9H8O4	179.034	Arabidopsis thaliana	Omidbaksfahrd et al., 2021	B(i)	polar LC-MS
M174	5.44177	Benzyl acuminose	Aromatic alcohol glycosides		401.145	Solanum lycopersicum	Szymanski et al., 2020	B(i)	polar LC-MS
M175	5.45426	Ile-Leu	Dipeptide	C12H24N2O3	243.171	Arabidopsis thaliana	Omidbaksfahrd et al., 2021	B(i)	polar LC-MS
M176	5.49553	Caffeic acid_peak_2	Cinnamic acid	C9H8O4	179.034	Arabidopsis thaliana	Omidbaksfahrd et al., 2021	B(i)	polar LC-MS
M177	5.49588	Caffeic acid-hexose Isomer 2	Cinnamic acid		341.088	Solanum lycopersicum	Szymanski et al., 2020	B(i)	polar LC-MS
M178	5.54243	Benzyl acuminose_peak_2	Aromatic alcohol glycosides		401.145	Solanum lycopersicum	Szymanski et al., 2020	B(i)	polar LC-MS
M179	5.55127	Quercetin 3-O-6-O-(rhamnosyl) glucoside 7-O-rhamnoside	Flavonoid (glycosides)	C33H40O20	755.204	Arabidopsis thaliana	Omidbaksfahrd et al., 2021	B(i)	polar LC-MS
M180	5.61722	4-Caffeoylquinic acid or 1-Caffeoylquinic acid	Cinnamic acid		353.087	Solanum lycopersicum	Szymanski et al., 2020	B(i)	polar LC-MS
M181	5.62074	Sinapoylglucose	Cinnamic acid	C17H22O10	385.114	Arabidopsis thaliana	Omidbaksfahrd et al., 2021	B(i)	polar LC-MS
M182	5.62266	Coumaroylquinic acid	Cinnamic acid		337.093	Solanum lycopersicum	Szymanski et al., 2020	B(i)	polar LC-MS
M183	5.68601	Val-Trp	Dipeptide	C16H21N3O3	302.151	Arabidopsis thaliana	Omidbaksfahrd et al., 2021	B(i)	polar LC-MS
M184	5.7875	Riboflavin	Cofactor	C17H20N4O6	375.131	Arabidopsis thaliana	Omidbaksfahrd et al., 2021	B(i)	polar LC-MS
M185	5.81746	Benzyl Alcohol malonyl-pentosyl-dihixoside	Aromatic alcohol glycosides		649.199	Solanum lycopersicum	Szymanski et al., 2020	B(i)	polar LC-MS
M186	5.9274	Quercetin-dihexose-pentose-deoxyhexose isomer 2	Flavonoid (glycosides)		903.242	Solanum lycopersicum	Szymanski et al., 2020	B(i)	polar LC-MS
M187	6.18704	Ile-Phe	Dipeptide	C15H22N2O3	277.156	Arabidopsis thaliana	Omidbaksfahrd et al., 2021	B(i)	polar LC-MS
M188	6.22458	Phenylethanol arabinosyl glucoside	Aromatic alcohol glycosides		415.161	Solanum lycopersicum	Szymanski et al., 2020	B(i)	polar LC-MS
M189	6.37777	p-Coumaric acid	Cinnamic acid	C9H8O3	163.039	Arabidopsis thaliana	Omidbaksfahrd et al., 2021	B(i)	polar LC-MS
M190	6.39265	Quercetin-hexose-deoxyhexose-pentose	Flavonoid (glycosides)		741.189	Solanum lycopersicum	Szymanski et al., 2020	B(i)	polar LC-MS
M191	6.46786	p-Coumaric acid_peak_2	Cinnamic acid	C9H8O3	163.039	Arabidopsis thaliana	Omidbaksfahrd et al., 2021	B(i)	polar LC-MS
M192	6.4825	Leu-Phe/Phe-Leu	Dipeptide	C15H22N2O3	277.156	Arabidopsis thaliana	Omidbaksfahrd et al., 2021	B(i)	polar LC-MS
M193	6.54465	Leu-Phe/Phe-Leu_peak_2	Dipeptide	C15H22N2O3	277.156	Arabidopsis thaliana	Omidbaksfahrd et al., 2021	B(i)	polar LC-MS
M194	6.74849	Feruloyltyramine-hexose	Cinnamic acid		474.177	Solanum lycopersicum	Szymanski et al., 2020	B(i)	polar LC-MS
M195	6.81038	Kaempferol-hexose-deoxyhexose-pentose	Flavonoid (glycosides)		725.194	Solanum lycopersicum	Szymanski et al., 2020	B(i)	polar LC-MS
M196	6.8399	Rutin	Flavonoid (glycosides)	C27H30O16	609.146	Arabidopsis thaliana	Omidbaksfahrd et al., 2021	B(i)	polar LC-MS
M197	6.90652	Ferulic acid	Cinnamic acid	C10H10O4	193.05	Arabidopsis thaliana	Omidbaksfahrd et al., 2021	B(i)	polar LC-MS
M198	6.94404	isovitexin	internal standard		431.098			B(i)	polar LC-MS
M199	6.97498	Quercetin-3-beta-D-glucoside	Flavonoid (glycosides)	C21H20O12	463.088	Arabidopsis thaliana	Omidbaksfahrd et al., 2021	B(i)	polar LC-MS
M200	6.99524	3,5-Dimethoxy-4-hydroxycinnamic acid	Cinnamic acid	C11H12O5	223.061	Arabidopsis thaliana	Omidbaksfahrd et al., 2021	B(i)	polar LC-MS
M201	6.99701	Miscanthoside	Flavonoid (glycosides)		449.109	Solanum lycopersicum	Szymanski et al., 2020	B(i)	polar LC-MS
M202	7.00368	Ferulic acid_peak_2	Cinnamic acid	C10H10O4	193.05	Arabidopsis thaliana	Omidbaksfahrd et al., 2021	B(i)	polar LC-MS
M203	7.02948	Naringenin chalcone-dihexose	Flavonoid (glycosides)		595.167	Solanum lycopersicum	Szymanski et al., 2020	B(i)	polar LC-MS
M204	7.05492	3',5'-di-C-glucosylphloretin	Flavonoid (glycosides)		597.182	Solanum lycopersicum	Szymanski et al., 2020	B(i)	polar LC-MS
M205	7.07463	Quercetin-3-beta-D-glucoside_peak_2	Flavonoid (glycosides)	C21H20O12	463.088	Arabidopsis thaliana	Omidbaksfahrd et al., 2021	B(i)	polar LC-MS
M206	7.07895	3,5-Dimethoxy-4-hydroxycinnamic acid_peak_2	Cinnamic acid	C11H12O5	223.061	Arabidopsis thaliana	Omidbaksfahrd et al., 2021	B(i)	polar LC-MS
M207	7.1403	3,5-Dimethoxy-4-hydroxycinnamic acid_peak_3	Cinnamic acid	C11H12O5	223.061	Arabidopsis thaliana	Omidbaksfahrd et al., 2021	B(i)	polar LC-MS
M208	7.17762	Kaempferol 3-O-rhamnoside 7-O-rhamnoside	Flavonoid (glycosides)	C27H30O14	577.251	Arabidopsis thaliana	Omidbaksfahrd et al., 2021	B(i)	polar LC-MS
M209	7.19569	Kaempferol-3-O-rutinoside	Flavonoid (glycosides)		593.151	Solanum lycopersicum	Szymanski et al., 2020	B(i)	polar LC-MS
M210	7.28128	Tryptophan, N-acetyl-	Metabolism: Amino acid	C13H14N2O3	245.093	Arabidopsis thaliana	Omidbaksfahrd et al., 2021	B(i)	polar LC-MS
M211	7.3081	Kaempferol 3-O-rhamnoside 7-O-rhamnoside_peak_2	Flavonoid (glycosides)	C27H30O14	577.251	Arabidopsis thaliana	Omidbaksfahrd et al., 2021	B(i)	polar LC-MS
M212	7.59035	Dicaffeoylquinic acid Isomer 1	Cinnamic acid		515.119	Solanum lycopersicum	Szymanski et al., 2020	B(i)	polar LC-MS
M213	7.66739	Hydroxytomatine isomer 1	Steroidal Glycoalkaloids		1048.53	Solanum lycopersicum	Szymanski et al., 2020	B(i)	polar LC-MS
M214	7.74526	Dicaffeoylquinic acid Isomer 2	Cinnamic acid		515.119	Solanum lycopersicum	Szymanski et al., 2020	B(i)	polar LC-MS
M215	7.76383	Hydroxytomatine isomer 1_peak_2	Steroidal Glycoalkaloids		1048.53	Solanum lycopersicum	Szymanski et al., 2020	B(i)	polar LC-MS
M216	7.81023	Naringenin hexose isomer 2	Flavonoid (glycosides)		433.114	Solanum lycopersicum	Szymanski et al., 2020	B(i)	polar LC-MS
M217	7.84042	Quercetin feruloyl deoxyhexose-dihexose	Flavonoid (glycosides)		947.248	Solanum lycopersicum	Szymanski et al., 2020	B(i)	polar LC-MS
M218	7.90944	3,4-Dicaffeoylquinic acid	Cinnamic acid		515.119	Solanum lycopersicum	Szymanski et al., 2020	B(i)	polar LC-MS
M219	7.9396	Trans-Resveratrol	Flavonoid (glycosides)		227.071	Solanum lycopersicum	Szymanski et al., 2020	B(i)	polar LC-MS
M220	7.94121	Hydroxytomatine isomer 2	Steroidal Glycoalkaloids		1094.54	Solanum lycopersicum	Szymanski et al., 2020	B(i)	polar LC-MS
M221	8.02731	Quercetin-hexose-deoxyhexose-pentose-p-coumaric acid	Flavonoid (glycosides)		887.226	Solanum lycopersicum	Szymanski et al., 2020	B(i)	polar LC-MS
M222	8.04275	Quercetin-dihexose-deoxyhexose-p-coumaric acid isomer 1	Flavonoid (glycosides)		917.238	Solanum lycopersicum	Szymanski et al., 2020	B(i)	polar LC-MS
M223	8.08033	Apigenin-7-glucoside	Flavonoid (glycosides)	C21H20O10	431.098	Arabidopsis thaliana	Omidbaksfahrd et al., 2021	B(i)	polar LC-MS
M224	8.08425	Acetoxy-hydroxytomatine	Steroidal Glycoalkaloids		1152.55	Solanum lycopersicum	Szymanski et al., 2020	B(i)	polar LC-MS
M225	8.15379	Acetoxy-hydroxytomatine_peak_2	Steroidal Glycoalkaloids		1152.54	Solanum lycopersicum	Szymanski et al., 2020	B(i)	polar LC-MS
M226	8.207	Quercetin-hexose-deoxyhexose, -C17H24O8	Flavonoid (glycosides)		965.294	Solanum lycopersicum	Szymanski et al., 2020	B(i)	polar LC-MS
M227	8.37937	Kaempferol coumaroyl pentose-deoxyhexose-hexoside	Flavonoid (glycosides)		871.23	Solanum lycopersicum	Szymanski et al., 2020	B(i)	polar LC-MS
M228	8.41893	Kaempferol coumaroyl pentose-deoxyhexose-hexoside_peak_2	Flavonoid (glycosides)		871.231	Solanum lycopersicum	Szymanski et al., 2020	B(i)	polar LC-MS
M229	8.49883	Quercetin-dihexose-deoxyhexose-p-coumaric acid isomer 2	Flavonoid (glycosides)		917.237	Solanum lycopersicum	Szymanski et al., 2020	B(i)	polar LC-MS
M230	8.64085	Moupinamide	Cinnamic acid		312.124	Solanum lycopersicum	Szymanski et al., 2020	B(i)	polar LC-MS
M231	8.93085	Acetoxy-dehydrotomatine	Steroidal Glycoalkaloids		1134.54	Solanum lycopersicum	Szymanski et al., 2020	B(i)	polar LC-MS
M232	9.11632	Tomatidine tetrahexoside	Steroidal Glycoalkaloids		1136.55	Solanum lycopersicum	Szymanski et al., 2020	B(i)	polar LC-MS
M233	9.13712	Dehydrotomatine	Steroidal Glycoalkaloids		1076.53	Solanum lycopersicum	Szymanski et al., 2020	B(i)	polar LC-MS
M234	9.15684	beta1-tomatine	Steroidal Glycoalkaloids		946.501	Solanum lycopersicum	Szymanski et al., 2020	B(i)	polar LC-MS
M235	9.21798	Alpha-Tomatine	Steroidal Glycoalkaloids		1078.55	Solanum lycopersicum	Szymanski et al., 2020	B(i)	polar LC-MS
M236	9.45639	3,4,5-tricaffeoylquinic acid	Cinnamic acid		677.152	Solanum lycopersicum	Szymanski et al., 2020	B(i)	polar LC-MS
M237	9.46253	Luteolin	Flavonoid (glycosides)	C15H10O6	285.04	Arabidopsis thaliana	Omidbaksfahrd et al., 2021	B(i)	polar LC-MS
M238	9.47251	Tomatidine dihexoside dipentoside	Steroidal Glycoalkaloids		1048.53	Solanum lycopersicum	Szymanski et al., 2020	B(i)	polar LC-MS
M239	10.4027	Naringenin	Flavonoid (glycosides)	C15H12O5	271.061	Arabidopsis thaliana	Omidbaksfahrd et al., 2021	B(i)	polar LC-MS
M240	10.6776	Methyl ether of hydroxylated naringenin or naringenin chalcone	Flavonoid (glycosides)		301.072	Solanum lycopersicum	Szymanski et al., 2020	B(i)	polar LC-MS
M241	10.7241	Kaempferol	Flavonoid (glycosides)	C15H10O6	285.04	Arabidopsis thaliana	Omidbaksfahrd et al., 2021	B(i)	polar LC-MS
M242	14.7211	alpha-Tocopherol acetate	Cofactor	C31H52O3	471.38	Arabidopsis thaliana	Omidbaksfahrd et al., 2021	B(i)	polar LC-MS
M243	1.64614	Lyso-MGDG 16:3 (1)	Lyso-Monogalactosyldiacylglycerol		504.315			B(i)	apolar LC-MS
M244	1.92569	Lyso-DGDG 18:3 (1)	Lyso-Digalactosyl-Diacylglycerol		694.401			B(i)	apolar LC-MS
M245	1.95822	LysoPC 18:3_1	lyso Phospholipid		518.322			B(i)	apolar LC-MS
M246	2.08234	Lyso-DGDG 18:3 (2)	Lyso-Digalactosyl-Diacylglycerol		694.401			B(i)	apolar LC-MS
M247	2.11394	LysoPC 18:3_2	lyso Phospholipid		518.322			B(i)	apolar LC-MS
M248	2.17244	LysoPE 18:3	lyso Phospholipid		476.276			B(i)	apolar LC-MS
M249	2.40118	Lyso-MGDG 18:3 (2)	Lyso-Monogalactosyldiacylglycerol		532.346			B(i)	apolar LC-MS
M250	2.43168	Lyso-DGDG 18:2 (1)	Lyso-Digalactosyl-Diacylglycerol		696.416			B(i)	apolar LC-MS
M251	2.46716	LysoPC 18:2_1	lyso Phospholipid		520.338			B(i)	apolar LC-MS
M252	2.53905	LysoPE 18:2	lyso Phospholipid		478.292			B(i)	apolar LC-MS
M253	2.54819	Lyso-MGDG 18:3 (3)	Lyso-Monogalactosyldiacylglycerol		532.347			B(i)	apolar LC-MS
M254	2.5931	Lyso-DGDG 18:2 (2)	Lyso-Digalactosyl-Diacylglycerol		696.416			B(i)	apolar LC-MS
M255	2.63067	LysoPC 18:2_2	lyso Phospholipid		520.338			B(i)	apolar LC-MS
M256	2.73246	Lyso-DGDG 16:0 (1)	Lyso-Digalactosyl-Diacylglycerol		672.415			B(i)	apolar LC-MS
M257	2.86431	Lyso-DGDG 18:2 (3)	Lyso-Digalactosyl-Diacylglycerol		696.42			B(i)	apolar LC-MS
M258	2.91631	Lyso-DGDG 16:0 (2)	Lyso-Digalactosyl-Diacylglycerol		672.414			B(i)	apolar LC-MS
M259	2.91942	Lyso-MGDG 18:2 (1)	Lyso-Monogalactosyldiacylglycerol		534.363			B(i)	apolar LC-MS
M260	2.94888	LysoPC 16:0	lyso Phospholipid		496.339			B(i)	apolar LC-MS
M261	2.96832	Lyso-DGDG 18:0 (2)	Lyso-Digalactosyl-Diacylglycerol		700.452			B(i)	apolar LC-MS
M262	3.01214	LysoPE 16:0	lyso Phospholipid		454.292			B(i)	apolar LC-MS
M263	3.04954	LysoPC 18:1_1	lyso Phospholipid		522.354			B(i)	apolar LC-MS
M264	3.06971	Lyso-MGDG 18:2 (2)	Lyso-Monogalactosyldiacylglycerol		534.363			B(i)	apolar LC-MS
M265	3.16221	Lyso-DGDG 18:1 (2)	Lyso-Digalactosyl-Diacylglycerol		698.43			B(i)	apolar LC-MS
M266	3.17784	Lyso-DGDG 16:0 (4)	Lyso-Digalactosyl-Diacylglycerol		672.422			B(i)	apolar LC-MS
M267	3.20764	LysoPC 18:1_2	lyso Phospholipid		522.354			B(i)	apolar LC-MS
M268	3.3394	Lyso-DGDG 18:1 (3)	Lyso-Digalactosyl-Diacylglycerol		698.436			B(i)	apolar LC-MS
M269	3.81674	LysoPC 18:0	lyso Phospholipid		524.37			B(i)	apolar LC-MS
M270	3.88193	LysoPE 18:0	lyso Phospholipid		482.323			B(i)	apolar LC-MS
M271	3.99571	Lyso-MGDG 18:0 (1)	Lyso-Monogalactosyldiacylglycerol		538.394			B(i)	apolar LC-MS
M272	4.34947	Neoxanthin	Pigment		601.423			B(i)	apolar LC-MS
M273	5.4834	Zeaxanthin	Pigment		568.426			B(i)	apolar LC-MS
M274	5.72962	MGDG 32:6	Monogalactosyldiacylglycerol		736.5			B(i)	apolar LC-MS
M275	5.84102	DGDG 34:6	Digalactosyl-Diacylglycerol		926.585			B(i)	apolar LC-MS
M276	5.84409	PC 34:6 (1)	Phospholipid		750.505			B(i)	apolar LC-MS
M277	6.03082	PC 34:6 (2)	Phospholipid		750.515			B(i)	apolar LC-MS
M278	6.28417	MGDG 32:5 (2)	Monogalactosyldiacylglycerol		738.515			B(i)	apolar LC-MS
M279	6.37656	DGDG 34:5	Digalactosyl-Diacylglycerol		928.599			B(i)	apolar LC-MS
M280	6.39514	PC 34:5	Phospholipid		752.523			B(i)	apolar LC-MS
M281	6.45405	MGDG 34:6	Monogalactosyldiacylglycerol		764.533			B(i)	apolar LC-MS
M282	6.521	DGDG 36:6 (1)	Digalactosyl-Diacylglycerol		954.617			B(i)	apolar LC-MS
M283	6.52298	DGDG 38:6 (1)	Digalactosyl-Diacylglycerol		982.644			B(i)	apolar LC-MS
M284	6.53153	PC 36:6	Phospholipid		778.539			B(i)	apolar LC-MS
M285	6.6683	PE 36:6	Phospholipid		736.49			B(i)	apolar LC-MS
M286	6.70626	DGDG 32:3 (1)	Digalactosyl-Diacylglycerol		904.599			B(i)	apolar LC-MS
M287	6.72797	PC 32:3 (1)	Phospholipid		728.523			B(i)	apolar LC-MS
M288	6.84805	MGDG 32:4	Monogalactosyldiacylglycerol		740.531			B(i)	apolar LC-MS
M289	6.89784	PC 32:3 (2)	Phospholipid		728.524			B(i)	apolar LC-MS
M290	6.91276	GlcCer t18:1/h16:0	Sphingolipid		732.562			B(i)	apolar LC-MS
M291	6.91781	DGDG 34:4 (1)	Digalactosyl-Diacylglycerol		930.616			B(i)	apolar LC-MS
M292	6.9249	PC 34:4 (1)	Phosphatidylcholine		754.538			B(i)	apolar LC-MS
M293	6.96157	GlcCer t18:1/h16:0_peak_2	Sphingolipid		732.562			B(i)	apolar LC-MS
M294	7.05655	MGDG 34:5	Monogalactosyldiacylglycerol		766.549			B(i)	apolar LC-MS
M295	7.1212	DGDG 36:5 (1)	Digalactosyl-Diacylglycerol		956.628			B(i)	apolar LC-MS
M296	7.14566	PC 36:5	Phospholipid		780.554			B(i)	apolar LC-MS
M297	7.20235	MGDG 36:6 (1)	Monogalactosyldiacylglycerol		792.563			B(i)	apolar LC-MS
M298	7.26593	DGDG 36:5 (2)	Digalactosyl-Diacylglycerol		956.629			B(i)	apolar LC-MS
M299	7.29355	PE 36:5	Phospholipid		738.508			B(i)	apolar LC-MS
M300	7.33012	DGDG 34:4 (4)	Digalactosyl-Diacylglycerol		930.616			B(i)	apolar LC-MS
M301	7.33503	DGDG 38:6 (2)	Digalactosyl-Diacylglycerol		982.645			B(i)	apolar LC-MS
M302	7.34507	PC 38:6	Phospholipid		806.568			B(i)	apolar LC-MS
M303	7.34721	PC 34:4 (2)	Phosphatidylcholine		754.537			B(i)	apolar LC-MS
M304	7.4111	PC 32:2 (1)	Phospholipid		730.537			B(i)	apolar LC-MS
M305	7.52796	DGDG 32:2 (2)	Digalactosyl-Diacylglycerol		906.615			B(i)	apolar LC-MS
M306	7.5399	DAG 34:6	Diacylglycerol		602.477			B(i)	apolar LC-MS
M307	7.54797	PC 32:2 (2)	Phospholipid		730.537			B(i)	apolar LC-MS
M308	7.60244	MGDG 32:3 (2)	Monogalactosyldiacylglycerol		742.549			B(i)	apolar LC-MS
M309	7.63094	DGDG 36:3 (1)	Digalactosyl-Diacylglycerol		960.662			B(i)	apolar LC-MS
M310	7.6427	MGDG 34:4	Monogalactosyldiacylglycerol		768.565			B(i)	apolar LC-MS
M311	7.66552	GlcCer d18:1/h16:0	Sphingolipid		716.571			B(i)	apolar LC-MS
M312	7.67552	PC 34:3	Phospholipid		756.555			B(i)	apolar LC-MS
M313	7.73555	MGDG 34:4_peak_2	Monogalactosyldiacylglycerol		768.562			B(i)	apolar LC-MS
M314	7.7695	DGDG 38:4 (1)	Digalactosyl-Diacylglycerol		986.678			B(i)	apolar LC-MS
M315	7.78793	DGDG 36:4 (1)	Digalactosyl-Diacylglycerol		958.644			B(i)	apolar LC-MS
M316	7.84343	PE 34:3	Phospholipid		714.506			B(i)	apolar LC-MS
M317	7.86633	MGDG 36:5 (1)	Monogalactosyldiacylglycerol		794.577			B(i)	apolar LC-MS
M318	7.89264	PC 32:3 (3)_peak_1	Phosphatidylcholine		728.524			B(i)	apolar LC-MS
M319	7.90061	PC 32:3 (3)	Phosphatidylcholine		728.523			B(i)	apolar LC-MS
M320	7.97735	PE 36:4	Phospholipid		740.523			B(i)	apolar LC-MS
M321	7.99179	Cer t18:1/c16:0	Sphingolipid		554.514			B(i)	apolar LC-MS
M322	7.99915	DGDG 38:5 (2)	Digalactosyl-Diacylglycerol		984.661			B(i)	apolar LC-MS
M323	8.00896	PC 38:5	Phospholipid		808.585			B(i)	apolar LC-MS
M324	8.01667	MGDG 36:5 (2)	Monogalactosyldiacylglycerol		794.578			B(i)	apolar LC-MS
M325	8.01984	Cer t18:0/h16:0	Sphingolipid		572.523			B(i)	apolar LC-MS
M326	8.08075	MGDG 38:6	Monogalactosyldiacylglycerol		820.593			B(i)	apolar LC-MS
M327	8.14834	PC 32:1 (1)	Phospholipid		732.554			B(i)	apolar LC-MS
M328	8.24816	PC 32:3 (4)	Phosphatidylcholine		728.521			B(i)	apolar LC-MS
M329	8.26842	PC 32:1 (2)	Phospholipid		732.553			B(i)	apolar LC-MS
M330	8.29003	MGDG 32:2 (2)	Monogalactosyldiacylglycerol		744.563			B(i)	apolar LC-MS
M331	8.4166	DAG 36:6	Diacylglycerol		630.508			B(i)	apolar LC-MS
M332	8.43853	MGDG 34:3	Monogalactosyldiacylglycerol		770.577			B(i)	apolar LC-MS
M333	8.45587	Cer t18:0/c16:0	Sphingolipid		556.528			B(i)	apolar LC-MS
M334	8.5515	PE 34:2	Phospholipid		716.523			B(i)	apolar LC-MS
M335	8.5729	MGDG 36:4 (1)	Monogalactosyldiacylglycerol		796.593			B(i)	apolar LC-MS
M336	8.57472	PC 36:3 (1)	Phospholipid		784.585			B(i)	apolar LC-MS
M337	8.6265	Chlorophyll_b	Pigment		907.522			B(i)	apolar LC-MS
M338	8.67223	DGDG 36:3 (2)	Digalactosyl-Diacylglycerol		960.662			B(i)	apolar LC-MS
M339	8.69898	PC 36:3 (2)	Phospholipid		784.584			B(i)	apolar LC-MS
M340	8.69906	DGDG 38:4 (2)	Digalactosyl-Diacylglycerol		986.678			B(i)	apolar LC-MS
M341	8.72379	PC 38:4 (1)	Phosphatidylcholine		810.598			B(i)	apolar LC-MS
M342	8.75426	PE 36:3_1	Phospholipid		742.538			B(i)	apolar LC-MS
M343	8.78501	MGDG 38:5	Monogalactosyldiacylglycerol		822.607			B(i)	apolar LC-MS
M344	8.78501	MGDG 38:5_peak_1.5	Monogalactosyldiacylglycerol		822.607			B(i)	apolar LC-MS
M345	8.8746	PE 36:3_2	Phospholipid		742.537			B(i)	apolar LC-MS
M346	8.89362	DGDG 32:0	Digalactosyl-Diacylglycerol		910.647			B(i)	apolar LC-MS
M347	8.91919	PC 32:0 (2)	Phospholipid		734.568			B(i)	apolar LC-MS
M348	8.93949	Cer d18:0/h16:0	Sphingolipid		556.529			B(i)	apolar LC-MS
M349	8.94925	MGDG 32:1 (1)	Monogalactosyldiacylglycerol		746.579			B(i)	apolar LC-MS
M350	8.97575	DGDG 32:0_peak_2	Digalactosyl-Diacylglycerol		910.646			B(i)	apolar LC-MS
M351	8.98592	PC 32:2 (3)	Phosphatidylcholine		730.537			B(i)	apolar LC-MS
M352	9.01118	DAG 34:4 (2)	Diacylglycerol		606.508			B(i)	apolar LC-MS
M353	9.03548	GlcCer t18:1/h20:0	Sphingolipid		788.625			B(i)	apolar LC-MS
M354	9.05246	MGDG 32:1 (2)	Monogalactosyldiacylglycerol		746.579			B(i)	apolar LC-MS
M355	9.10919	DGDG 34:1	Digalactosyl-Diacylglycerol		936.663			B(i)	apolar LC-MS
M356	9.12871	DAG 36:5	Diacylglycerol		632.525			B(i)	apolar LC-MS
M357	9.16058	MGDG 34:2 (1)	Monogalactosyldiacylglycerol		772.593			B(i)	apolar LC-MS
M358	9.17401	PC 34:1	Phospholipid		760.586			B(i)	apolar LC-MS
M359	9.35862	PE 34:1	Phospholipid		718.538			B(i)	apolar LC-MS
M360	9.36242	MGDG 36:3 (1)	Monogalactosyldiacylglycerol		798.61			B(i)	apolar LC-MS
M361	9.38962	DGDG 36:2	Digalactosyl-Diacylglycerol		962.678			B(i)	apolar LC-MS
M362	9.42528	PC 36:2	Phospholipid		786.602			B(i)	apolar LC-MS
M363	9.54595	PC 38:3 (1)	Phosphatidylcholine		812.614			B(i)	apolar LC-MS
M364	9.61628	PE 36:2	Phospholipid		744.552			B(i)	apolar LC-MS
M365	9.72313	Cer t18:1/h20:0	Sphingolipid		626.571			B(i)	apolar LC-MS
M366	9.73373	PE 38:3 (2)	Phosphatidylethanolamine		770.569			B(i)	apolar LC-MS
M367	9.75399	DAG 34:3	Diacylglycerol		608.524			B(i)	apolar LC-MS
M368	9.75415	MGDG 34:0	Monogalactosyldiacylglycerol		776.628			B(i)	apolar LC-MS
M369	9.75522	MGDG 32:0	Monogalactosyldiacylglycerol		748.593			B(i)	apolar LC-MS
M370	9.7648	PC 38:3 (2)	Phosphatidylcholine		812.616			B(i)	apolar LC-MS
M371	9.87751	DAG 36:4	Diacylglycerol		634.539			B(i)	apolar LC-MS
M372	9.94489	DGDG 34:0 (1)	Digalactosyl-Diacylglycerol		938.677			B(i)	apolar LC-MS
M373	9.9528	PE 38:3 (3)	Phosphatidylethanolamine		770.568			B(i)	apolar LC-MS
M374	10.0471	MGDG 36:2	Monogalactosyldiacylglycerol		800.63			B(i)	apolar LC-MS
M375	10.1443	GlcCer t18:1/h22:0	Sphingolipid		816.655			B(i)	apolar LC-MS
M376	10.1921	Chlorophyll_a	Pigment		893.543			B(i)	apolar LC-MS
M377	10.6809	DAG 36:3 (1)	Diacylglycerol		636.555			B(i)	apolar LC-MS
M378	10.7478	PE 40:3	Phosphatidylethanolamine		798.598			B(i)	apolar LC-MS
M379	10.8008	DAG 36:3 (2)	Diacylglycerol		636.555			B(i)	apolar LC-MS
M380	10.8343	Cer t18:1/h22:0	Sphingolipid		654.603			B(i)	apolar LC-MS
M381	10.9425	Lycopene	Pigment		536.436			B(i)	apolar LC-MS
M382	11.2399	Cer t18:0/h24:1	Sphingolipid		682.634			B(i)	apolar LC-MS
M383	11.2868	Cer t18:1/c22:0	Sphingolipid		638.608			B(i)	apolar LC-MS
M384	11.294	Cer t18:0/h22:0	Sphingolipid		656.617			B(i)	apolar LC-MS
M385	11.3046	DAG 34:1	Diacylglycerol		612.555			B(i)	apolar LC-MS
M386	11.4479	DAG 36:2_peak_1	Diacylglycerol		638.571			B(i)	apolar LC-MS
M387	11.5333	DAG 36:2	Diacylglycerol		638.571			B(i)	apolar LC-MS
M388	11.7352	Cer t18:0/c22:0	Sphingolipid		640.623			B(i)	apolar LC-MS
M389	11.9019	Cer t18:1/h24:0	Sphingolipid		682.634			B(i)	apolar LC-MS
M390	12.2759	GlcCer t18:1/h26:0	Sphingolipid		872.717			B(i)	apolar LC-MS
M391	12.3016	Cer t18:1/c26:1	Sphingolipid		692.652			B(i)	apolar LC-MS
M392	12.3301	Cer t18:1/c24:0	Sphingolipid		666.639			B(i)	apolar LC-MS
M393	12.3372	Cer t18:0/h24:0	Sphingolipid		684.648			B(i)	apolar LC-MS
M394	12.3413	Beta_Carotene	Pigment		536.437			B(i)	apolar LC-MS
M395	12.7588	Cer t18:0/c24:0	Sphingolipid		668.654			B(i)	apolar LC-MS
M396	13.2082	TAG 50:8 (2)	Triacylglyceride		836.676			B(i)	apolar LC-MS
M397	13.279	Cer t18:1/c26:0	Sphingolipid		694.67			B(i)	apolar LC-MS
M398	13.279	TAG 52:9 (1)	Triacylglyceride		862.692			B(i)	apolar LC-MS
M399	13.2909	Cer t18:0/h26:0	Sphingolipid		712.68			B(i)	apolar LC-MS
M400	13.6186	Cer t18:0/c26:0	Sphingolipid		696.687			B(i)	apolar LC-MS
M401	13.8	TAG 54:9	Triacylglyceride		890.725			B(i)	apolar LC-MS
M402	14.1023	TAG 50:6 (3)	Triacylglyceride		840.707			B(i)	apolar LC-MS
M403	14.1426	TAG 52:7 (1)	Triacylglyceride		866.724			B(i)	apolar LC-MS
M404	14.1838	TAG 54:8	Triacylglyceride		892.739			B(i)	apolar LC-MS
M405	14.4137	TAG 56:9	Triacylglyceride		918.752			B(i)	apolar LC-MS
M406	14.429	TAG 50:5 (2)	Triacylglyceride		842.724			B(i)	apolar LC-MS
M407	14.4787	TAG 52:6 (1)	Triacylglyceride		868.741			B(i)	apolar LC-MS
M408	14.5196	TAG 54:7	Triacylglyceride		894.755			B(i)	apolar LC-MS
M409	14.6416	TAG 46:2 (2)	Triacylglyceride		792.708			B(i)	apolar LC-MS
M410	14.6918	TAG 48:3 (1)	Triacylglyceride		818.724			B(i)	apolar LC-MS
M411	14.741	TAG 50:4 (1)	Triacylglyceride		844.739			B(i)	apolar LC-MS
M412	14.8248	TAG 54:6	Triacylglyceride		896.771			B(i)	apolar LC-MS
M413	14.9226	TAG 44:0	Triacylglyceride		768.706			B(i)	apolar LC-MS
M414	14.9981	TAG 48:2	Triacylglyceride		820.738			B(i)	apolar LC-MS
M415	15.0325	TAG 50:3 (2)	Triacylglyceride		846.755			B(i)	apolar LC-MS
M416	15.0684	TAG 52:4	Triacylglyceride		872.772			B(i)	apolar LC-MS
M417	15.1099	TAG 54:5	Triacylglyceride		898.786			B(i)	apolar LC-MS
M418	15.1568	TAG 56:6	Triacylglyceride		924.801			B(i)	apolar LC-MS
M419	15.2504	TAG 46:0	Triacylglyceride		796.738			B(i)	apolar LC-MS
M420	15.2793	TAG 52:3	Triacylglyceride		874.784			B(i)	apolar LC-MS
M421	15.2873	TAG 48:1	Triacylglyceride		822.755			B(i)	apolar LC-MS
M422	15.2985	TAG 50:2 (1)	Triacylglyceride		848.77			B(i)	apolar LC-MS
M423	15.3319	TAG 52:3_peak_2	Triacylglyceride		874.785			B(i)	apolar LC-MS
M424	15.3613	TAG 54:4	Triacylglyceride		900.802			B(i)	apolar LC-MS
M425	15.4015	TAG 56:5	Triacylglyceride		926.819			B(i)	apolar LC-MS
M426	15.4255	TAG 60:7	Triacylglyceride		978.85			B(i)	apolar LC-MS
M427	15.4462	TAG 58:6	Triacylglyceride		952.836			B(i)	apolar LC-MS
M428	15.535	TAG 48:0	Triacylglyceride		824.77			B(i)	apolar LC-MS
M429	15.5553	TAG 50:1	Triacylglyceride		850.788			B(i)	apolar LC-MS
M430	15.5762	TAG 52:2	Triacylglyceride		876.803			B(i)	apolar LC-MS
M431	15.6068	TAG 54:3	Triacylglyceride		902.818			B(i)	apolar LC-MS
M432	15.6271	TAG 56:4	Triacylglyceride		928.833			B(i)	apolar LC-MS
M433	15.6613	TAG 58:5	Triacylglyceride		954.85			B(i)	apolar LC-MS
M434	15.696	TAG 60:6 (1)	Triacylglyceride		980.866			B(i)	apolar LC-MS
M435	15.7943	TAG 50:0	Triacylglyceride		852.801			B(i)	apolar LC-MS
M436	15.8066	TAG 52:1	Triacylglyceride		878.815			B(i)	apolar LC-MS
M437	15.8223	TAG 54:2	Triacylglyceride		904.833			B(i)	apolar LC-MS
M438	15.8433	TAG 56:3	Triacylglyceride		930.847			B(i)	apolar LC-MS
M439	15.865	TAG 58:4	Triacylglyceride		956.862			B(i)	apolar LC-MS
M440	15.8944	TAG 60:5 (1)	Triacylglyceride		982.88			B(i)	apolar LC-MS
M441	16.0275	TAG 52:0	Triacylglyceride		880.833			B(i)	apolar LC-MS
M442	16.0378	TAG 54:1	Triacylglyceride		906.849			B(i)	apolar LC-MS
M443	16.0511	TAG 56:2 (1)	Triacylglyceride		932.864			B(i)	apolar LC-MS
M444	16.0691	TAG 58:3	Triacylglyceride		958.88			B(i)	apolar LC-MS
M445	16.0921	TAG 60:4	Triacylglyceride		984.894			B(i)	apolar LC-MS
M446	16.253	TAG 54:0	Triacylglyceride		908.865			B(i)	apolar LC-MS
M447	16.2769	TAG 58:2	Triacylglyceride		960.898			B(i)	apolar LC-MS
M448	16.2899	TAG 60:3	Triacylglyceride		986.91			B(i)	apolar LC-MS
M449	16.5021	TAG 56:0	Triacylglyceride		936.896			B(i)	apolar LC-MS
M450	16.5064	TAG 58:1	Triacylglyceride		962.913			B(i)	apolar LC-MS
M451	16.5113	TAG 60:2	Triacylglyceride		988.926			B(i)	apolar LC-MS
M452	16.7534	TAG 58:0	Triacylglyceride		964.927			B(i)	apolar LC-MS
M453	16.7539	TAG 60:1	Triacylglyceride		990.943			B(i)	apolar LC-MS

## Sheet: Supplementary Data S2
aliquot_ID	Tissue	Treatment	Genotype	Compound	Relative fold change	Platform
B11d	flowers	control	CANA1	1_4-diaminobutane	0.60045	polar GC-MS
B14d	flowers	control	CANA1	1_4-diaminobutane	0.64028	polar GC-MS
B12d	flowers	control	CANA1	1_4-diaminobutane	0.831775	polar GC-MS
B14a	flowers	control	CANA1	1_4-diaminobutane	0.837267	polar GC-MS
B11c	flowers	control	CANA1	1_4-diaminobutane	0.658727	polar GC-MS
B13d	flowers	control	CANA1	1_4-diaminobutane	0.748704	polar GC-MS
I01c	flowers	control	CANA1	1_4-diaminobutane	0.680409	polar GC-MS
2131623	flowers	control	CANA1	1_4-diaminobutane	0.23971	polar GC-MS
2131612	flowers	control	CANA1	1_4-diaminobutane	0.275655	polar GC-MS
I03a	flowers	control	CANA1 on M82	1_4-diaminobutane	0.598816	polar GC-MS
I08d	flowers	control	CANA1 on M82	1_4-diaminobutane	0.600502	polar GC-MS
I08b	flowers	control	CANA1 on M82	1_4-diaminobutane	1.00292	polar GC-MS
I04a	flowers	control	CANA1 on M82	1_4-diaminobutane	0.913014	polar GC-MS
B01a	flowers	control	CANA1 on M82	1_4-diaminobutane	0.612162	polar GC-MS
B01c	flowers	control	CANA1 on M82	1_4-diaminobutane	0.566062	polar GC-MS
B17c	flowers	control	M82	1_4-diaminobutane	0.424022	polar GC-MS
I05b	flowers	control	M82	1_4-diaminobutane	0.852821	polar GC-MS
B05b	flowers	control	M82	1_4-diaminobutane	1.21866	polar GC-MS
B17a	flowers	control	M82	1_4-diaminobutane	0.822836	polar GC-MS
I06c	flowers	control	M82	1_4-diaminobutane	0.993867	polar GC-MS
B06c	flowers	control	M82	1_4-diaminobutane	0.976751	polar GC-MS
B06b	flowers	control	M82	1_4-diaminobutane	1.71105	polar GC-MS
2131598	flowers	control	M82	1_4-diaminobutane	0.507031	polar GC-MS
2131600	flowers	control	M82	1_4-diaminobutane	1.49297	polar GC-MS
B10a	flowers	control	M82 on CANA1	1_4-diaminobutane	1.18897	polar GC-MS
B10b	flowers	control	M82 on CANA1	1_4-diaminobutane	0.861046	polar GC-MS
I10b	flowers	control	M82 on CANA1	1_4-diaminobutane	0.673832	polar GC-MS
B15a	flowers	control	M82 on CANA1	1_4-diaminobutane	0.95911	polar GC-MS
I10c	flowers	control	M82 on CANA1	1_4-diaminobutane	0.49599	polar GC-MS
I09a	flowers	control	M82 on CANA1	1_4-diaminobutane	2.31101	polar GC-MS
B10c	flowers	control	M82 on CANA1	1_4-diaminobutane	1.24575	polar GC-MS
B11d	flowers	control	CANA1	2-aminoadipic_acid	1.19371	polar GC-MS
B14d	flowers	control	CANA1	2-aminoadipic_acid	0.844855	polar GC-MS
B12d	flowers	control	CANA1	2-aminoadipic_acid	1.07551	polar GC-MS
B14a	flowers	control	CANA1	2-aminoadipic_acid	0.56592	polar GC-MS
B11c	flowers	control	CANA1	2-aminoadipic_acid	0.911921	polar GC-MS
B13d	flowers	control	CANA1	2-aminoadipic_acid	0.584499	polar GC-MS
I01c	flowers	control	CANA1	2-aminoadipic_acid	1.35891	polar GC-MS
2131623	flowers	control	CANA1	2-aminoadipic_acid	1.35082	polar GC-MS
2131612	flowers	control	CANA1	2-aminoadipic_acid	0.935962	polar GC-MS
I03a	flowers	control	CANA1 on M82	2-aminoadipic_acid	1.07027	polar GC-MS
I08d	flowers	control	CANA1 on M82	2-aminoadipic_acid	1.28859	polar GC-MS
I08b	flowers	control	CANA1 on M82	2-aminoadipic_acid	1.89231	polar GC-MS
I04a	flowers	control	CANA1 on M82	2-aminoadipic_acid	1.14447	polar GC-MS
B01a	flowers	control	CANA1 on M82	2-aminoadipic_acid	1.01736	polar GC-MS
B01c	flowers	control	CANA1 on M82	2-aminoadipic_acid	1.11572	polar GC-MS
B17c	flowers	control	M82	2-aminoadipic_acid	3.32507	polar GC-MS
I05b	flowers	control	M82	2-aminoadipic_acid	0.663402	polar GC-MS
B05b	flowers	control	M82	2-aminoadipic_acid	0.529535	polar GC-MS
B17a	flowers	control	M82	2-aminoadipic_acid	0.559917	polar GC-MS
I06c	flowers	control	M82	2-aminoadipic_acid	0.792354	polar GC-MS
B06c	flowers	control	M82	2-aminoadipic_acid	0.547666	polar GC-MS
B06b	flowers	control	M82	2-aminoadipic_acid	0.582056	polar GC-MS
2131598	flowers	control	M82	2-aminoadipic_acid	0.736197	polar GC-MS
2131600	flowers	control	M82	2-aminoadipic_acid	1.2638	polar GC-MS
B10a	flowers	control	M82 on CANA1	2-aminoadipic_acid	0.492074	polar GC-MS
B10b	flowers	control	M82 on CANA1	2-aminoadipic_acid	0.753339	polar GC-MS
I10b	flowers	control	M82 on CANA1	2-aminoadipic_acid	1.3118	polar GC-MS
B15a	flowers	control	M82 on CANA1	2-aminoadipic_acid	0.665467	polar GC-MS
I10c	flowers	control	M82 on CANA1	2-aminoadipic_acid	0.995921	polar GC-MS
I09a	flowers	control	M82 on CANA1	2-aminoadipic_acid	1.17355	polar GC-MS
B10c	flowers	control	M82 on CANA1	2-aminoadipic_acid	0.377874	polar GC-MS
B11d	flowers	control	CANA1	2-hydroxypyridine	0.899771	polar GC-MS
B14d	flowers	control	CANA1	2-hydroxypyridine	1.08492	polar GC-MS
B12d	flowers	control	CANA1	2-hydroxypyridine	1.03573	polar GC-MS
B14a	flowers	control	CANA1	2-hydroxypyridine	1.03673	polar GC-MS
B11c	flowers	control	CANA1	2-hydroxypyridine	0.864671	polar GC-MS
B13d	flowers	control	CANA1	2-hydroxypyridine	1.11731	polar GC-MS
I01c	flowers	control	CANA1	2-hydroxypyridine	1.30545	polar GC-MS
2131623	flowers	control	CANA1	2-hydroxypyridine	0.887659	polar GC-MS
2131612	flowers	control	CANA1	2-hydroxypyridine	0.86283	polar GC-MS
I03a	flowers	control	CANA1 on M82	2-hydroxypyridine	0.91207	polar GC-MS
I08d	flowers	control	CANA1 on M82	2-hydroxypyridine	0.915404	polar GC-MS
I08b	flowers	control	CANA1 on M82	2-hydroxypyridine	0.980112	polar GC-MS
I04a	flowers	control	CANA1 on M82	2-hydroxypyridine	0.940778	polar GC-MS
B01a	flowers	control	CANA1 on M82	2-hydroxypyridine	0.947223	polar GC-MS
B01c	flowers	control	CANA1 on M82	2-hydroxypyridine	0.974953	polar GC-MS
B17c	flowers	control	M82	2-hydroxypyridine	0.476757	polar GC-MS
I05b	flowers	control	M82	2-hydroxypyridine	1.16865	polar GC-MS
B05b	flowers	control	M82	2-hydroxypyridine	1.04363	polar GC-MS
B17a	flowers	control	M82	2-hydroxypyridine	0.914394	polar GC-MS
I06c	flowers	control	M82	2-hydroxypyridine	1.00461	polar GC-MS
B06c	flowers	control	M82	2-hydroxypyridine	0.93797	polar GC-MS
B06b	flowers	control	M82	2-hydroxypyridine	1.45398	polar GC-MS
2131598	flowers	control	M82	2-hydroxypyridine	1.14588	polar GC-MS
2131600	flowers	control	M82	2-hydroxypyridine	0.854121	polar GC-MS
B10a	flowers	control	M82 on CANA1	2-hydroxypyridine	1.50166	polar GC-MS
B10b	flowers	control	M82 on CANA1	2-hydroxypyridine	1.57105	polar GC-MS
I10b	flowers	control	M82 on CANA1	2-hydroxypyridine	0.699335	polar GC-MS
B15a	flowers	control	M82 on CANA1	2-hydroxypyridine	0.876993	polar GC-MS
I10c	flowers	control	M82 on CANA1	2-hydroxypyridine	1.10363	polar GC-MS
I09a	flowers	control	M82 on CANA1	2-hydroxypyridine	1.09934	polar GC-MS
B10c	flowers	control	M82 on CANA1	2-hydroxypyridine	0.961552	polar GC-MS
B11d	flowers	control	CANA1	4-aminobutyric_acid	0.789196	polar GC-MS
B14d	flowers	control	CANA1	4-aminobutyric_acid	0.77714	polar GC-MS
B12d	flowers	control	CANA1	4-aminobutyric_acid	0.817609	polar GC-MS
B14a	flowers	control	CANA1	4-aminobutyric_acid	1.28054	polar GC-MS
B11c	flowers	control	CANA1	4-aminobutyric_acid	0.573567	polar GC-MS
B13d	flowers	control	CANA1	4-aminobutyric_acid	0.691857	polar GC-MS
I01c	flowers	control	CANA1	4-aminobutyric_acid	1.2571	polar GC-MS
2131623	flowers	control	CANA1	4-aminobutyric_acid	1.59835	polar GC-MS
2131612	flowers	control	CANA1	4-aminobutyric_acid	0.825516	polar GC-MS
I03a	flowers	control	CANA1 on M82	4-aminobutyric_acid	0.739044	polar GC-MS
I08d	flowers	control	CANA1 on M82	4-aminobutyric_acid	0.500505	polar GC-MS
I08b	flowers	control	CANA1 on M82	4-aminobutyric_acid	0.754748	polar GC-MS
I04a	flowers	control	CANA1 on M82	4-aminobutyric_acid	0.853169	polar GC-MS
B01a	flowers	control	CANA1 on M82	4-aminobutyric_acid	0.934803	polar GC-MS
B01c	flowers	control	CANA1 on M82	4-aminobutyric_acid	0.744369	polar GC-MS
B17c	flowers	control	M82	4-aminobutyric_acid	0.911726	polar GC-MS
I05b	flowers	control	M82	4-aminobutyric_acid	0.921268	polar GC-MS
B05b	flowers	control	M82	4-aminobutyric_acid	0.818335	polar GC-MS
B17a	flowers	control	M82	4-aminobutyric_acid	1.4151	polar GC-MS
I06c	flowers	control	M82	4-aminobutyric_acid	1.09715	polar GC-MS
B06c	flowers	control	M82	4-aminobutyric_acid	0.837017	polar GC-MS
B06b	flowers	control	M82	4-aminobutyric_acid	0.99941	polar GC-MS
2131598	flowers	control	M82	4-aminobutyric_acid	0.833726	polar GC-MS
2131600	flowers	control	M82	4-aminobutyric_acid	1.16627	polar GC-MS
B10a	flowers	control	M82 on CANA1	4-aminobutyric_acid	1.20772	polar GC-MS
B10b	flowers	control	M82 on CANA1	4-aminobutyric_acid	1.22654	polar GC-MS
I10b	flowers	control	M82 on CANA1	4-aminobutyric_acid	0.985369	polar GC-MS
B15a	flowers	control	M82 on CANA1	4-aminobutyric_acid	0.962177	polar GC-MS
I10c	flowers	control	M82 on CANA1	4-aminobutyric_acid	0.693005	polar GC-MS
I09a	flowers	control	M82 on CANA1	4-aminobutyric_acid	1.40669	polar GC-MS
B10c	flowers	control	M82 on CANA1	4-aminobutyric_acid	1.16186	polar GC-MS
B11d	flowers	control	CANA1	4-hydroxy-benzoic_acid	0.992927	polar GC-MS
B14d	flowers	control	CANA1	4-hydroxy-benzoic_acid	0.72597	polar GC-MS
B12d	flowers	control	CANA1	4-hydroxy-benzoic_acid	0.984773	polar GC-MS
B14a	flowers	control	CANA1	4-hydroxy-benzoic_acid	0.709504	polar GC-MS
B11c	flowers	control	CANA1	4-hydroxy-benzoic_acid	0.874841	polar GC-MS
B13d	flowers	control	CANA1	4-hydroxy-benzoic_acid	0.783412	polar GC-MS
I01c	flowers	control	CANA1	4-hydroxy-benzoic_acid	1.15849	polar GC-MS
2131623	flowers	control	CANA1	4-hydroxy-benzoic_acid	2.51106	polar GC-MS
2131612	flowers	control	CANA1	4-hydroxy-benzoic_acid	1.89164	polar GC-MS
I03a	flowers	control	CANA1 on M82	4-hydroxy-benzoic_acid	0.983021	polar GC-MS
I08d	flowers	control	CANA1 on M82	4-hydroxy-benzoic_acid	1.24627	polar GC-MS
I08b	flowers	control	CANA1 on M82	4-hydroxy-benzoic_acid	1.40943	polar GC-MS
I04a	flowers	control	CANA1 on M82	4-hydroxy-benzoic_acid	1.07901	polar GC-MS
B01a	flowers	control	CANA1 on M82	4-hydroxy-benzoic_acid	1.07363	polar GC-MS
B01c	flowers	control	CANA1 on M82	4-hydroxy-benzoic_acid	1.02768	polar GC-MS
B17c	flowers	control	M82	4-hydroxy-benzoic_acid	1.46122	polar GC-MS
I05b	flowers	control	M82	4-hydroxy-benzoic_acid	1.33118	polar GC-MS
B05b	flowers	control	M82	4-hydroxy-benzoic_acid	0.872789	polar GC-MS
B17a	flowers	control	M82	4-hydroxy-benzoic_acid	0.754136	polar GC-MS
I06c	flowers	control	M82	4-hydroxy-benzoic_acid	1.25115	polar GC-MS
B06c	flowers	control	M82	4-hydroxy-benzoic_acid	0.69399	polar GC-MS
B06b	flowers	control	M82	4-hydroxy-benzoic_acid	0.635544	polar GC-MS
2131598	flowers	control	M82	4-hydroxy-benzoic_acid	1.08103	polar GC-MS
2131600	flowers	control	M82	4-hydroxy-benzoic_acid	0.91897	polar GC-MS
B10a	flowers	control	M82 on CANA1	4-hydroxy-benzoic_acid	1.04482	polar GC-MS
B10b	flowers	control	M82 on CANA1	4-hydroxy-benzoic_acid	1.42901	polar GC-MS
I10b	flowers	control	M82 on CANA1	4-hydroxy-benzoic_acid	1.15008	polar GC-MS
B15a	flowers	control	M82 on CANA1	4-hydroxy-benzoic_acid	0.918083	polar GC-MS
I10c	flowers	control	M82 on CANA1	4-hydroxy-benzoic_acid	1.29136	polar GC-MS
I09a	flowers	control	M82 on CANA1	4-hydroxy-benzoic_acid	1.01347	polar GC-MS
B10c	flowers	control	M82 on CANA1	4-hydroxy-benzoic_acid	1.00994	polar GC-MS
B11d	flowers	control	CANA1	4-hydroxy-cinnamic_acid	0.307162	polar GC-MS
B14d	flowers	control	CANA1	4-hydroxy-cinnamic_acid	0.181596	polar GC-MS
B12d	flowers	control	CANA1	4-hydroxy-cinnamic_acid	0.918095	polar GC-MS
B14a	flowers	control	CANA1	4-hydroxy-cinnamic_acid	0.408627	polar GC-MS
B11c	flowers	control	CANA1	4-hydroxy-cinnamic_acid	0.214871	polar GC-MS
B13d	flowers	control	CANA1	4-hydroxy-cinnamic_acid	0.681893	polar GC-MS
I01c	flowers	control	CANA1	4-hydroxy-cinnamic_acid	0.457627	polar GC-MS
2131623	flowers	control	CANA1	4-hydroxy-cinnamic_acid	0.434514	polar GC-MS
2131612	flowers	control	CANA1	4-hydroxy-cinnamic_acid	1.55808	polar GC-MS
I03a	flowers	control	CANA1 on M82	4-hydroxy-cinnamic_acid	0.530331	polar GC-MS
I08d	flowers	control	CANA1 on M82	4-hydroxy-cinnamic_acid	0.920821	polar GC-MS
I08b	flowers	control	CANA1 on M82	4-hydroxy-cinnamic_acid	0.621642	polar GC-MS
I04a	flowers	control	CANA1 on M82	4-hydroxy-cinnamic_acid	1.35986	polar GC-MS
B01a	flowers	control	CANA1 on M82	4-hydroxy-cinnamic_acid	0.141313	polar GC-MS
B01c	flowers	control	CANA1 on M82	4-hydroxy-cinnamic_acid	0.526882	polar GC-MS
B17c	flowers	control	M82	4-hydroxy-cinnamic_acid	0.219815	polar GC-MS
I05b	flowers	control	M82	4-hydroxy-cinnamic_acid	1.7407	polar GC-MS
B05b	flowers	control	M82	4-hydroxy-cinnamic_acid	0.210773	polar GC-MS
B17a	flowers	control	M82	4-hydroxy-cinnamic_acid	0.3886	polar GC-MS
I06c	flowers	control	M82	4-hydroxy-cinnamic_acid	3.82113	polar GC-MS
B06c	flowers	control	M82	4-hydroxy-cinnamic_acid	0.333693	polar GC-MS
B06b	flowers	control	M82	4-hydroxy-cinnamic_acid	0.285282	polar GC-MS
2131598	flowers	control	M82	4-hydroxy-cinnamic_acid	0.243222	polar GC-MS
2131600	flowers	control	M82	4-hydroxy-cinnamic_acid	1.75678	polar GC-MS
B10a	flowers	control	M82 on CANA1	4-hydroxy-cinnamic_acid	0.39448	polar GC-MS
B10b	flowers	control	M82 on CANA1	4-hydroxy-cinnamic_acid	0.426639	polar GC-MS
I10b	flowers	control	M82 on CANA1	4-hydroxy-cinnamic_acid	0.318999	polar GC-MS
B15a	flowers	control	M82 on CANA1	4-hydroxy-cinnamic_acid	0.279464	polar GC-MS
I10c	flowers	control	M82 on CANA1	4-hydroxy-cinnamic_acid	0.488195	polar GC-MS
I09a	flowers	control	M82 on CANA1	4-hydroxy-cinnamic_acid	0.407793	polar GC-MS
B10c	flowers	control	M82 on CANA1	4-hydroxy-cinnamic_acid	0.165427	polar GC-MS
B11d	flowers	control	CANA1	4-hydroxyproline	0.865574	polar GC-MS
B14d	flowers	control	CANA1	4-hydroxyproline	0.626173	polar GC-MS
B12d	flowers	control	CANA1	4-hydroxyproline	0.797011	polar GC-MS
B14a	flowers	control	CANA1	4-hydroxyproline	0.64944	polar GC-MS
B11c	flowers	control	CANA1	4-hydroxyproline	0.616309	polar GC-MS
B13d	flowers	control	CANA1	4-hydroxyproline	0.859939	polar GC-MS
I01c	flowers	control	CANA1	4-hydroxyproline	1.13554	polar GC-MS
2131623	flowers	control	CANA1	4-hydroxyproline	1.43128	polar GC-MS
2131612	flowers	control	CANA1	4-hydroxyproline	0.912636	polar GC-MS
I03a	flowers	control	CANA1 on M82	4-hydroxyproline	0.695545	polar GC-MS
I08d	flowers	control	CANA1 on M82	4-hydroxyproline	0.769187	polar GC-MS
I08b	flowers	control	CANA1 on M82	4-hydroxyproline	1.05359	polar GC-MS
I04a	flowers	control	CANA1 on M82	4-hydroxyproline	1.20927	polar GC-MS
B01a	flowers	control	CANA1 on M82	4-hydroxyproline	0.872815	polar GC-MS
B01c	flowers	control	CANA1 on M82	4-hydroxyproline	0.69641	polar GC-MS
B17c	flowers	control	M82	4-hydroxyproline	0.519555	polar GC-MS
I05b	flowers	control	M82	4-hydroxyproline	1.32538	polar GC-MS
B05b	flowers	control	M82	4-hydroxyproline	1.05785	polar GC-MS
B17a	flowers	control	M82	4-hydroxyproline	0.801546	polar GC-MS
I06c	flowers	control	M82	4-hydroxyproline	1.03987	polar GC-MS
B06c	flowers	control	M82	4-hydroxyproline	0.915539	polar GC-MS
B06b	flowers	control	M82	4-hydroxyproline	1.34025	polar GC-MS
2131598	flowers	control	M82	4-hydroxyproline	0.762695	polar GC-MS
2131600	flowers	control	M82	4-hydroxyproline	1.23731	polar GC-MS
B10a	flowers	control	M82 on CANA1	4-hydroxyproline	1.30618	polar GC-MS
B10b	flowers	control	M82 on CANA1	4-hydroxyproline	0.933325	polar GC-MS
I10b	flowers	control	M82 on CANA1	4-hydroxyproline	0.610765	polar GC-MS
B15a	flowers	control	M82 on CANA1	4-hydroxyproline	0.802348	polar GC-MS
I10c	flowers	control	M82 on CANA1	4-hydroxyproline	0.61384	polar GC-MS
I09a	flowers	control	M82 on CANA1	4-hydroxyproline	2.02002	polar GC-MS
B10c	flowers	control	M82 on CANA1	4-hydroxyproline	0.640967	polar GC-MS
B11d	flowers	control	CANA1	4-hydroxypyridine	1.00018	polar GC-MS
B14d	flowers	control	CANA1	4-hydroxypyridine	1.09347	polar GC-MS
B12d	flowers	control	CANA1	4-hydroxypyridine	1.11148	polar GC-MS
B14a	flowers	control	CANA1	4-hydroxypyridine	1.13156	polar GC-MS
B11c	flowers	control	CANA1	4-hydroxypyridine	0.929917	polar GC-MS
B13d	flowers	control	CANA1	4-hydroxypyridine	1.07355	polar GC-MS
I01c	flowers	control	CANA1	4-hydroxypyridine	1.24471	polar GC-MS
2131623	flowers	control	CANA1	4-hydroxypyridine	0.0224088	polar GC-MS
2131612	flowers	control	CANA1	4-hydroxypyridine	0.0902764	polar GC-MS
I03a	flowers	control	CANA1 on M82	4-hydroxypyridine	0.894494	polar GC-MS
I08d	flowers	control	CANA1 on M82	4-hydroxypyridine	0.795733	polar GC-MS
I08b	flowers	control	CANA1 on M82	4-hydroxypyridine	1.00122	polar GC-MS
I04a	flowers	control	CANA1 on M82	4-hydroxypyridine	0.990248	polar GC-MS
B01a	flowers	control	CANA1 on M82	4-hydroxypyridine	0.947967	polar GC-MS
B01c	flowers	control	CANA1 on M82	4-hydroxypyridine	0.84723	polar GC-MS
B17c	flowers	control	M82	4-hydroxypyridine	0.494532	polar GC-MS
I05b	flowers	control	M82	4-hydroxypyridine	1.18106	polar GC-MS
B05b	flowers	control	M82	4-hydroxypyridine	0.980276	polar GC-MS
B17a	flowers	control	M82	4-hydroxypyridine	0.924747	polar GC-MS
I06c	flowers	control	M82	4-hydroxypyridine	1.0324	polar GC-MS
B06c	flowers	control	M82	4-hydroxypyridine	0.919729	polar GC-MS
B06b	flowers	control	M82	4-hydroxypyridine	1.46726	polar GC-MS
2131598	flowers	control	M82	4-hydroxypyridine	0.926888	polar GC-MS
2131600	flowers	control	M82	4-hydroxypyridine	1.07311	polar GC-MS
B10a	flowers	control	M82 on CANA1	4-hydroxypyridine	1.42154	polar GC-MS
B10b	flowers	control	M82 on CANA1	4-hydroxypyridine	1.68636	polar GC-MS
I10b	flowers	control	M82 on CANA1	4-hydroxypyridine	0.731866	polar GC-MS
B15a	flowers	control	M82 on CANA1	4-hydroxypyridine	0.947391	polar GC-MS
I10c	flowers	control	M82 on CANA1	4-hydroxypyridine	1.0658	polar GC-MS
I09a	flowers	control	M82 on CANA1	4-hydroxypyridine	1.09872	polar GC-MS
B10c	flowers	control	M82 on CANA1	4-hydroxypyridine	0.956358	polar GC-MS
B11d	flowers	control	CANA1	6-hydroxy-nicotinic_acid	1.74702	polar GC-MS
B14d	flowers	control	CANA1	6-hydroxy-nicotinic_acid	0.836945	polar GC-MS
B12d	flowers	control	CANA1	6-hydroxy-nicotinic_acid	29.1131	polar GC-MS
B14a	flowers	control	CANA1	6-hydroxy-nicotinic_acid	0.22142	polar GC-MS
B11c	flowers	control	CANA1	6-hydroxy-nicotinic_acid	1.1992	polar GC-MS
B13d	flowers	control	CANA1	6-hydroxy-nicotinic_acid	0.518247	polar GC-MS
I01c	flowers	control	CANA1	6-hydroxy-nicotinic_acid	0.604791	polar GC-MS
2131623	flowers	control	CANA1	6-hydroxy-nicotinic_acid	1.55559	polar GC-MS
2131612	flowers	control	CANA1	6-hydroxy-nicotinic_acid	1.62743	polar GC-MS
I03a	flowers	control	CANA1 on M82	6-hydroxy-nicotinic_acid	0.780394	polar GC-MS
I08d	flowers	control	CANA1 on M82	6-hydroxy-nicotinic_acid	27.9205	polar GC-MS
I08b	flowers	control	CANA1 on M82	6-hydroxy-nicotinic_acid	0.228577	polar GC-MS
I04a	flowers	control	CANA1 on M82	6-hydroxy-nicotinic_acid	0.687924	polar GC-MS
B01a	flowers	control	CANA1 on M82	6-hydroxy-nicotinic_acid	1.31414	polar GC-MS
B01c	flowers	control	CANA1 on M82	6-hydroxy-nicotinic_acid	0.821155	polar GC-MS
B17c	flowers	control	M82	6-hydroxy-nicotinic_acid	2.07641	polar GC-MS
I05b	flowers	control	M82	6-hydroxy-nicotinic_acid	0.576616	polar GC-MS
B05b	flowers	control	M82	6-hydroxy-nicotinic_acid	0.837091	polar GC-MS
B17a	flowers	control	M82	6-hydroxy-nicotinic_acid	0.518983	polar GC-MS
I06c	flowers	control	M82	6-hydroxy-nicotinic_acid	0.364206	polar GC-MS
B06c	flowers	control	M82	6-hydroxy-nicotinic_acid	1.61476	polar GC-MS
B06b	flowers	control	M82	6-hydroxy-nicotinic_acid	1.01194	polar GC-MS
2131598	flowers	control	M82	6-hydroxy-nicotinic_acid	0.974931	polar GC-MS
2131600	flowers	control	M82	6-hydroxy-nicotinic_acid	1.02507	polar GC-MS
B10a	flowers	control	M82 on CANA1	6-hydroxy-nicotinic_acid	2.09581	polar GC-MS
B10b	flowers	control	M82 on CANA1	6-hydroxy-nicotinic_acid	1.18635	polar GC-MS
I10b	flowers	control	M82 on CANA1	6-hydroxy-nicotinic_acid	1.08399	polar GC-MS
B15a	flowers	control	M82 on CANA1	6-hydroxy-nicotinic_acid	0.519081	polar GC-MS
I10c	flowers	control	M82 on CANA1	6-hydroxy-nicotinic_acid	0.488825	polar GC-MS
I09a	flowers	control	M82 on CANA1	6-hydroxy-nicotinic_acid	0.216483	polar GC-MS
B10c	flowers	control	M82 on CANA1	6-hydroxy-nicotinic_acid	0.800135	polar GC-MS
B11d	flowers	control	CANA1	6-phosphogluconic_acid	0.619885	polar GC-MS
B14d	flowers	control	CANA1	6-phosphogluconic_acid	0.472617	polar GC-MS
B12d	flowers	control	CANA1	6-phosphogluconic_acid	0.161714	polar GC-MS
B14a	flowers	control	CANA1	6-phosphogluconic_acid	0.368011	polar GC-MS
B11c	flowers	control	CANA1	6-phosphogluconic_acid	0.617973	polar GC-MS
B13d	flowers	control	CANA1	6-phosphogluconic_acid	0.486645	polar GC-MS
I01c	flowers	control	CANA1	6-phosphogluconic_acid	0.226984	polar GC-MS
2131623	flowers	control	CANA1	6-phosphogluconic_acid	1.39376	polar GC-MS
2131612	flowers	control	CANA1	6-phosphogluconic_acid	0.943572	polar GC-MS
I03a	flowers	control	CANA1 on M82	6-phosphogluconic_acid	0.692036	polar GC-MS
I08d	flowers	control	CANA1 on M82	6-phosphogluconic_acid	0.664619	polar GC-MS
I08b	flowers	control	CANA1 on M82	6-phosphogluconic_acid	1.34839	polar GC-MS
I04a	flowers	control	CANA1 on M82	6-phosphogluconic_acid	0.688875	polar GC-MS
B01a	flowers	control	CANA1 on M82	6-phosphogluconic_acid	1.1099	polar GC-MS
B01c	flowers	control	CANA1 on M82	6-phosphogluconic_acid	0.439652	polar GC-MS
B17c	flowers	control	M82	6-phosphogluconic_acid	0.394752	polar GC-MS
I05b	flowers	control	M82	6-phosphogluconic_acid	0.381986	polar GC-MS
B05b	flowers	control	M82	6-phosphogluconic_acid	0.650928	polar GC-MS
B17a	flowers	control	M82	6-phosphogluconic_acid	0.279201	polar GC-MS
I06c	flowers	control	M82	6-phosphogluconic_acid	2.53102	polar GC-MS
B06c	flowers	control	M82	6-phosphogluconic_acid	1.63429	polar GC-MS
B06b	flowers	control	M82	6-phosphogluconic_acid	1.12782	polar GC-MS
2131598	flowers	control	M82	6-phosphogluconic_acid	0.820782	polar GC-MS
2131600	flowers	control	M82	6-phosphogluconic_acid	1.17922	polar GC-MS
B10a	flowers	control	M82 on CANA1	6-phosphogluconic_acid	1.31898	polar GC-MS
B10b	flowers	control	M82 on CANA1	6-phosphogluconic_acid	0.591793	polar GC-MS
I10b	flowers	control	M82 on CANA1	6-phosphogluconic_acid	0.66229	polar GC-MS
B15a	flowers	control	M82 on CANA1	6-phosphogluconic_acid	0.117299	polar GC-MS
I10c	flowers	control	M82 on CANA1	6-phosphogluconic_acid	1.01537	polar GC-MS
I09a	flowers	control	M82 on CANA1	6-phosphogluconic_acid	0.60301	polar GC-MS
B10c	flowers	control	M82 on CANA1	6-phosphogluconic_acid	0.10794	polar GC-MS
B11d	flowers	control	CANA1	D-Xylose	2.7595	polar GC-MS
B14d	flowers	control	CANA1	D-Xylose	0.308133	polar GC-MS
B12d	flowers	control	CANA1	D-Xylose	2.47493	polar GC-MS
B14a	flowers	control	CANA1	D-Xylose	0.403628	polar GC-MS
B11c	flowers	control	CANA1	D-Xylose	0.188243	polar GC-MS
B13d	flowers	control	CANA1	D-Xylose	0.37647	polar GC-MS
I01c	flowers	control	CANA1	D-Xylose	0.248714	polar GC-MS
2131623	flowers	control	CANA1	D-Xylose	0.351918	polar GC-MS
2131612	flowers	control	CANA1	D-Xylose	0.534255	polar GC-MS
I03a	flowers	control	CANA1 on M82	D-Xylose	2.22839	polar GC-MS
I08d	flowers	control	CANA1 on M82	D-Xylose	2.37625	polar GC-MS
I08b	flowers	control	CANA1 on M82	D-Xylose	0.375878	polar GC-MS
I04a	flowers	control	CANA1 on M82	D-Xylose	0.394665	polar GC-MS
B01a	flowers	control	CANA1 on M82	D-Xylose	2.9012	polar GC-MS
B01c	flowers	control	CANA1 on M82	D-Xylose	1.66726	polar GC-MS
B17c	flowers	control	M82	D-Xylose	1.65794	polar GC-MS
I05b	flowers	control	M82	D-Xylose	0.447147	polar GC-MS
B05b	flowers	control	M82	D-Xylose	0.910756	polar GC-MS
B17a	flowers	control	M82	D-Xylose	0.772329	polar GC-MS
I06c	flowers	control	M82	D-Xylose	1.15365	polar GC-MS
B06c	flowers	control	M82	D-Xylose	0.826543	polar GC-MS
B06b	flowers	control	M82	D-Xylose	1.23164	polar GC-MS
2131598	flowers	control	M82	D-Xylose	0.799669	polar GC-MS
2131600	flowers	control	M82	D-Xylose	1.20033	polar GC-MS
B10a	flowers	control	M82 on CANA1	D-Xylose	0.991631	polar GC-MS
B10b	flowers	control	M82 on CANA1	D-Xylose	1.07932	polar GC-MS
I10b	flowers	control	M82 on CANA1	D-Xylose	3.23037	polar GC-MS
B15a	flowers	control	M82 on CANA1	D-Xylose	0.491691	polar GC-MS
I10c	flowers	control	M82 on CANA1	D-Xylose	0.233154	polar GC-MS
I09a	flowers	control	M82 on CANA1	D-Xylose	1.87016	polar GC-MS
B10c	flowers	control	M82 on CANA1	D-Xylose	1.39947	polar GC-MS
B11d	flowers	control	CANA1	D-glucose	1.15548	polar GC-MS
B14d	flowers	control	CANA1	D-glucose	0.948402	polar GC-MS
B12d	flowers	control	CANA1	D-glucose	1.24321	polar GC-MS
B14a	flowers	control	CANA1	D-glucose	1.21284	polar GC-MS
B11c	flowers	control	CANA1	D-glucose	0.97909	polar GC-MS
B13d	flowers	control	CANA1	D-glucose	1.08263	polar GC-MS
I01c	flowers	control	CANA1	D-glucose	1.0943	polar GC-MS
B11d	flowers	control	CANA1	D-glucose	0.964944	polar GC-MS
B14d	flowers	control	CANA1	D-glucose	0.656493	polar GC-MS
B12d	flowers	control	CANA1	D-glucose	1.04778	polar GC-MS
B14a	flowers	control	CANA1	D-glucose	1.20126	polar GC-MS
B11c	flowers	control	CANA1	D-glucose	0.831878	polar GC-MS
B13d	flowers	control	CANA1	D-glucose	1.16764	polar GC-MS
I01c	flowers	control	CANA1	D-glucose	0.874695	polar GC-MS
2131623	flowers	control	CANA1	D-glucose	0.584274	polar GC-MS
2131612	flowers	control	CANA1	D-glucose	0.317991	polar GC-MS
2131623	flowers	control	CANA1	D-glucose	0.516156	polar GC-MS
2131612	flowers	control	CANA1	D-glucose	0.231053	polar GC-MS
I03a	flowers	control	CANA1 on M82	D-glucose	1.05232	polar GC-MS
I08d	flowers	control	CANA1 on M82	D-glucose	0.948108	polar GC-MS
I08b	flowers	control	CANA1 on M82	D-glucose	0.972462	polar GC-MS
I04a	flowers	control	CANA1 on M82	D-glucose	1.12527	polar GC-MS
B01a	flowers	control	CANA1 on M82	D-glucose	1.16956	polar GC-MS
B01c	flowers	control	CANA1 on M82	D-glucose	1.09329	polar GC-MS
I03a	flowers	control	CANA1 on M82	D-glucose	0.933331	polar GC-MS
I08d	flowers	control	CANA1 on M82	D-glucose	0.747589	polar GC-MS
I08b	flowers	control	CANA1 on M82	D-glucose	0.488779	polar GC-MS
I04a	flowers	control	CANA1 on M82	D-glucose	0.865109	polar GC-MS
B01a	flowers	control	CANA1 on M82	D-glucose	1.08313	polar GC-MS
B01c	flowers	control	CANA1 on M82	D-glucose	1.13127	polar GC-MS
B17c	flowers	control	M82	D-glucose	0.884862	polar GC-MS
I05b	flowers	control	M82	D-glucose	1.14311	polar GC-MS
B05b	flowers	control	M82	D-glucose	0.871421	polar GC-MS
B17a	flowers	control	M82	D-glucose	0.853513	polar GC-MS
I06c	flowers	control	M82	D-glucose	1.15133	polar GC-MS
B06c	flowers	control	M82	D-glucose	1.09593	polar GC-MS
B06b	flowers	control	M82	D-glucose	0.999833	polar GC-MS
B17c	flowers	control	M82	D-glucose	0.372053	polar GC-MS
I05b	flowers	control	M82	D-glucose	1.09806	polar GC-MS
B05b	flowers	control	M82	D-glucose	1.10704	polar GC-MS
B17a	flowers	control	M82	D-glucose	1.32758	polar GC-MS
I06c	flowers	control	M82	D-glucose	1.15075	polar GC-MS
B06c	flowers	control	M82	D-glucose	0.855589	polar GC-MS
B06b	flowers	control	M82	D-glucose	1.08893	polar GC-MS
2131598	flowers	control	M82	D-glucose	0.830094	polar GC-MS
2131600	flowers	control	M82	D-glucose	1.16991	polar GC-MS
2131598	flowers	control	M82	D-glucose	0.772361	polar GC-MS
2131600	flowers	control	M82	D-glucose	1.22764	polar GC-MS
B10a	flowers	control	M82 on CANA1	D-glucose	0.833677	polar GC-MS
B10b	flowers	control	M82 on CANA1	D-glucose	0.918286	polar GC-MS
I10b	flowers	control	M82 on CANA1	D-glucose	1.25062	polar GC-MS
B15a	flowers	control	M82 on CANA1	D-glucose	0.960734	polar GC-MS
I10c	flowers	control	M82 on CANA1	D-glucose	1.07874	polar GC-MS
I09a	flowers	control	M82 on CANA1	D-glucose	0.882081	polar GC-MS
B10c	flowers	control	M82 on CANA1	D-glucose	0.762226	polar GC-MS
B10a	flowers	control	M82 on CANA1	D-glucose	0.977766	polar GC-MS
B10b	flowers	control	M82 on CANA1	D-glucose	1.14182	polar GC-MS
I10b	flowers	control	M82 on CANA1	D-glucose	1.08745	polar GC-MS
B15a	flowers	control	M82 on CANA1	D-glucose	1.17597	polar GC-MS
I10c	flowers	control	M82 on CANA1	D-glucose	1.04299	polar GC-MS
I09a	flowers	control	M82 on CANA1	D-glucose	1.34861	polar GC-MS
B10c	flowers	control	M82 on CANA1	D-glucose	1.10108	polar GC-MS
B11d	flowers	control	CANA1	D-maltose	0.494616	polar GC-MS
B14d	flowers	control	CANA1	D-maltose	0.415687	polar GC-MS
B12d	flowers	control	CANA1	D-maltose	0.613812	polar GC-MS
B14a	flowers	control	CANA1	D-maltose	0.524843	polar GC-MS
B11c	flowers	control	CANA1	D-maltose	0.428995	polar GC-MS
B13d	flowers	control	CANA1	D-maltose	0.586672	polar GC-MS
I01c	flowers	control	CANA1	D-maltose	0.714204	polar GC-MS
2131623	flowers	control	CANA1	D-maltose	0.248345	polar GC-MS
2131612	flowers	control	CANA1	D-maltose	0.094783	polar GC-MS
I03a	flowers	control	CANA1 on M82	D-maltose	0.465235	polar GC-MS
I08d	flowers	control	CANA1 on M82	D-maltose	0.364524	polar GC-MS
I08b	flowers	control	CANA1 on M82	D-maltose	0.465512	polar GC-MS
I04a	flowers	control	CANA1 on M82	D-maltose	0.652446	polar GC-MS
B01a	flowers	control	CANA1 on M82	D-maltose	0.482934	polar GC-MS
B01c	flowers	control	CANA1 on M82	D-maltose	0.300351	polar GC-MS
B17c	flowers	control	M82	D-maltose	0.547276	polar GC-MS
I05b	flowers	control	M82	D-maltose	0.67975	polar GC-MS
B05b	flowers	control	M82	D-maltose	0.937856	polar GC-MS
B17a	flowers	control	M82	D-maltose	1.30186	polar GC-MS
I06c	flowers	control	M82	D-maltose	1.00045	polar GC-MS
B06c	flowers	control	M82	D-maltose	1.11848	polar GC-MS
B06b	flowers	control	M82	D-maltose	1.41433	polar GC-MS
2131598	flowers	control	M82	D-maltose	1.76422	polar GC-MS
2131600	flowers	control	M82	D-maltose	0.235782	polar GC-MS
B10a	flowers	control	M82 on CANA1	D-maltose	1.62956	polar GC-MS
B10b	flowers	control	M82 on CANA1	D-maltose	0.764351	polar GC-MS
I10b	flowers	control	M82 on CANA1	D-maltose	0.63935	polar GC-MS
B15a	flowers	control	M82 on CANA1	D-maltose	1.20524	polar GC-MS
I10c	flowers	control	M82 on CANA1	D-maltose	0.353661	polar GC-MS
I09a	flowers	control	M82 on CANA1	D-maltose	3.61015	polar GC-MS
B10c	flowers	control	M82 on CANA1	D-maltose	1.47774	polar GC-MS
B11d	flowers	control	CANA1	D-psicose	0.530006	polar GC-MS
B14d	flowers	control	CANA1	D-psicose	0.552861	polar GC-MS
B12d	flowers	control	CANA1	D-psicose	0.779019	polar GC-MS
B14a	flowers	control	CANA1	D-psicose	0.637821	polar GC-MS
B11c	flowers	control	CANA1	D-psicose	0.474577	polar GC-MS
B13d	flowers	control	CANA1	D-psicose	0.749555	polar GC-MS
I01c	flowers	control	CANA1	D-psicose	0.703057	polar GC-MS
2131623	flowers	control	CANA1	D-psicose	3.20121	polar GC-MS
2131612	flowers	control	CANA1	D-psicose	1.5202	polar GC-MS
I03a	flowers	control	CANA1 on M82	D-psicose	0.486324	polar GC-MS
I08d	flowers	control	CANA1 on M82	D-psicose	0.438457	polar GC-MS
I08b	flowers	control	CANA1 on M82	D-psicose	0.716945	polar GC-MS
I04a	flowers	control	CANA1 on M82	D-psicose	0.664225	polar GC-MS
B01a	flowers	control	CANA1 on M82	D-psicose	0.778695	polar GC-MS
B01c	flowers	control	CANA1 on M82	D-psicose	0.418217	polar GC-MS
B17c	flowers	control	M82	D-psicose	1.45352	polar GC-MS
I05b	flowers	control	M82	D-psicose	1.02905	polar GC-MS
B05b	flowers	control	M82	D-psicose	0.796986	polar GC-MS
B17a	flowers	control	M82	D-psicose	0.747439	polar GC-MS
I06c	flowers	control	M82	D-psicose	0.868032	polar GC-MS
B06c	flowers	control	M82	D-psicose	0.98973	polar GC-MS
B06b	flowers	control	M82	D-psicose	1.11524	polar GC-MS
2131598	flowers	control	M82	D-psicose	0.00281926	polar GC-MS
2131600	flowers	control	M82	D-psicose	1.99718	polar GC-MS
B10a	flowers	control	M82 on CANA1	D-psicose	1.14936	polar GC-MS
B10b	flowers	control	M82 on CANA1	D-psicose	0.679629	polar GC-MS
I10b	flowers	control	M82 on CANA1	D-psicose	0.75801	polar GC-MS
B15a	flowers	control	M82 on CANA1	D-psicose	1.32635	polar GC-MS
I10c	flowers	control	M82 on CANA1	D-psicose	0.499946	polar GC-MS
I09a	flowers	control	M82 on CANA1	D-psicose	93.5323	polar GC-MS
B10c	flowers	control	M82 on CANA1	D-psicose	70.5211	polar GC-MS
B11d	flowers	control	CANA1	L-alanine	0.916411	polar GC-MS
B14d	flowers	control	CANA1	L-alanine	1.04971	polar GC-MS
B12d	flowers	control	CANA1	L-alanine	0.977602	polar GC-MS
B14a	flowers	control	CANA1	L-alanine	1.06648	polar GC-MS
B11c	flowers	control	CANA1	L-alanine	0.781668	polar GC-MS
B13d	flowers	control	CANA1	L-alanine	0.995529	polar GC-MS
I01c	flowers	control	CANA1	L-alanine	1.50503	polar GC-MS
B11d	flowers	control	CANA1	L-alanine	1.82225	polar GC-MS
B14d	flowers	control	CANA1	L-alanine	1.2394	polar GC-MS
B12d	flowers	control	CANA1	L-alanine	1.05796	polar GC-MS
B14a	flowers	control	CANA1	L-alanine	0.862972	polar GC-MS
B11c	flowers	control	CANA1	L-alanine	0.571811	polar GC-MS
B13d	flowers	control	CANA1	L-alanine	0.868299	polar GC-MS
I01c	flowers	control	CANA1	L-alanine	1.90463	polar GC-MS
2131623	flowers	control	CANA1	L-alanine	1.24242	polar GC-MS
2131612	flowers	control	CANA1	L-alanine	1.03284	polar GC-MS
2131623	flowers	control	CANA1	L-alanine	2.31356	polar GC-MS
2131612	flowers	control	CANA1	L-alanine	1.52316	polar GC-MS
I03a	flowers	control	CANA1 on M82	L-alanine	0.926419	polar GC-MS
I08d	flowers	control	CANA1 on M82	L-alanine	0.827553	polar GC-MS
I08b	flowers	control	CANA1 on M82	L-alanine	1.01466	polar GC-MS
I04a	flowers	control	CANA1 on M82	L-alanine	1.14208	polar GC-MS
B01a	flowers	control	CANA1 on M82	L-alanine	0.980206	polar GC-MS
B01c	flowers	control	CANA1 on M82	L-alanine	1.13812	polar GC-MS
I03a	flowers	control	CANA1 on M82	L-alanine	1.07799	polar GC-MS
I08d	flowers	control	CANA1 on M82	L-alanine	0.594837	polar GC-MS
I08b	flowers	control	CANA1 on M82	L-alanine	1.12402	polar GC-MS
I04a	flowers	control	CANA1 on M82	L-alanine	1.52974	polar GC-MS
B01a	flowers	control	CANA1 on M82	L-alanine	0.795109	polar GC-MS
B01c	flowers	control	CANA1 on M82	L-alanine	1.04443	polar GC-MS
B17c	flowers	control	M82	L-alanine	0.726213	polar GC-MS
I05b	flowers	control	M82	L-alanine	1.24327	polar GC-MS
B05b	flowers	control	M82	L-alanine	0.906483	polar GC-MS
B17a	flowers	control	M82	L-alanine	0.948803	polar GC-MS
I06c	flowers	control	M82	L-alanine	1.11618	polar GC-MS
B06c	flowers	control	M82	L-alanine	0.821895	polar GC-MS
B06b	flowers	control	M82	L-alanine	1.23715	polar GC-MS
B17c	flowers	control	M82	L-alanine	0.869168	polar GC-MS
I05b	flowers	control	M82	L-alanine	1.08212	polar GC-MS
B05b	flowers	control	M82	L-alanine	0.541518	polar GC-MS
B17a	flowers	control	M82	L-alanine	1.08528	polar GC-MS
I06c	flowers	control	M82	L-alanine	1.60326	polar GC-MS
B06c	flowers	control	M82	L-alanine	0.982675	polar GC-MS
B06b	flowers	control	M82	L-alanine	0.835978	polar GC-MS
2131598	flowers	control	M82	L-alanine	0.856148	polar GC-MS
2131600	flowers	control	M82	L-alanine	1.14385	polar GC-MS
2131598	flowers	control	M82	L-alanine	0.987322	polar GC-MS
2131600	flowers	control	M82	L-alanine	1.01268	polar GC-MS
B10a	flowers	control	M82 on CANA1	L-alanine	1.39417	polar GC-MS
B10b	flowers	control	M82 on CANA1	L-alanine	1.03959	polar GC-MS
I10b	flowers	control	M82 on CANA1	L-alanine	1.19149	polar GC-MS
B15a	flowers	control	M82 on CANA1	L-alanine	0.758888	polar GC-MS
I10c	flowers	control	M82 on CANA1	L-alanine	0.838961	polar GC-MS
I09a	flowers	control	M82 on CANA1	L-alanine	1.0974	polar GC-MS
B10c	flowers	control	M82 on CANA1	L-alanine	0.920982	polar GC-MS
B10a	flowers	control	M82 on CANA1	L-alanine	1.03143	polar GC-MS
B10b	flowers	control	M82 on CANA1	L-alanine	0.828665	polar GC-MS
I10b	flowers	control	M82 on CANA1	L-alanine	2.42765	polar GC-MS
B15a	flowers	control	M82 on CANA1	L-alanine	0.403589	polar GC-MS
I10c	flowers	control	M82 on CANA1	L-alanine	1.38623	polar GC-MS
I09a	flowers	control	M82 on CANA1	L-alanine	0.54478	polar GC-MS
B10c	flowers	control	M82 on CANA1	L-alanine	1.20263	polar GC-MS
B11d	flowers	control	CANA1	L-arginine	0.353222	polar GC-MS
B14d	flowers	control	CANA1	L-arginine	0.356943	polar GC-MS
B12d	flowers	control	CANA1	L-arginine	0.495117	polar GC-MS
B14a	flowers	control	CANA1	L-arginine	0.887463	polar GC-MS
B11c	flowers	control	CANA1	L-arginine	0.472362	polar GC-MS
B13d	flowers	control	CANA1	L-arginine	0.651759	polar GC-MS
I01c	flowers	control	CANA1	L-arginine	0.660437	polar GC-MS
2131623	flowers	control	CANA1	L-arginine	0.796311	polar GC-MS
2131612	flowers	control	CANA1	L-arginine	0.436892	polar GC-MS
I03a	flowers	control	CANA1 on M82	L-arginine	0.59167	polar GC-MS
I08d	flowers	control	CANA1 on M82	L-arginine	0.66665	polar GC-MS
I08b	flowers	control	CANA1 on M82	L-arginine	0.831693	polar GC-MS
I04a	flowers	control	CANA1 on M82	L-arginine	0.865138	polar GC-MS
B01a	flowers	control	CANA1 on M82	L-arginine	0.370726	polar GC-MS
B01c	flowers	control	CANA1 on M82	L-arginine	0.569996	polar GC-MS
B17c	flowers	control	M82	L-arginine	0.926842	polar GC-MS
I05b	flowers	control	M82	L-arginine	0.740422	polar GC-MS
B05b	flowers	control	M82	L-arginine	0.98394	polar GC-MS
B17a	flowers	control	M82	L-arginine	0.747083	polar GC-MS
I06c	flowers	control	M82	L-arginine	1.12073	polar GC-MS
B06c	flowers	control	M82	L-arginine	1.15428	polar GC-MS
B06b	flowers	control	M82	L-arginine	1.32671	polar GC-MS
2131598	flowers	control	M82	L-arginine	1.09	polar GC-MS
2131600	flowers	control	M82	L-arginine	0.91	polar GC-MS
B10a	flowers	control	M82 on CANA1	L-arginine	1.35065	polar GC-MS
B10b	flowers	control	M82 on CANA1	L-arginine	0.97149	polar GC-MS
I10b	flowers	control	M82 on CANA1	L-arginine	0.633427	polar GC-MS
B15a	flowers	control	M82 on CANA1	L-arginine	0.759579	polar GC-MS
I10c	flowers	control	M82 on CANA1	L-arginine	0.520994	polar GC-MS
I09a	flowers	control	M82 on CANA1	L-arginine	1.75323	polar GC-MS
B10c	flowers	control	M82 on CANA1	L-arginine	1.93783	polar GC-MS
B11d	flowers	control	CANA1	L-asparagine	0.965215	polar GC-MS
B14d	flowers	control	CANA1	L-asparagine	0.860621	polar GC-MS
B12d	flowers	control	CANA1	L-asparagine	1.02697	polar GC-MS
B14a	flowers	control	CANA1	L-asparagine	0.979366	polar GC-MS
B11c	flowers	control	CANA1	L-asparagine	0.848002	polar GC-MS
B13d	flowers	control	CANA1	L-asparagine	0.884619	polar GC-MS
I01c	flowers	control	CANA1	L-asparagine	0.959399	polar GC-MS
B11d	flowers	control	CANA1	L-asparagine	0.635471	polar GC-MS
B14d	flowers	control	CANA1	L-asparagine	0.562564	polar GC-MS
B12d	flowers	control	CANA1	L-asparagine	0.686139	polar GC-MS
B14a	flowers	control	CANA1	L-asparagine	0.787369	polar GC-MS
B11c	flowers	control	CANA1	L-asparagine	0.678071	polar GC-MS
B13d	flowers	control	CANA1	L-asparagine	0.729061	polar GC-MS
I01c	flowers	control	CANA1	L-asparagine	1.11593	polar GC-MS
2131623	flowers	control	CANA1	L-asparagine	2.54944	polar GC-MS
2131612	flowers	control	CANA1	L-asparagine	1.50413	polar GC-MS
2131623	flowers	control	CANA1	L-asparagine	2.15242	polar GC-MS
2131612	flowers	control	CANA1	L-asparagine	1.27344	polar GC-MS
I03a	flowers	control	CANA1 on M82	L-asparagine	0.823008	polar GC-MS
I08d	flowers	control	CANA1 on M82	L-asparagine	1.08535	polar GC-MS
I08b	flowers	control	CANA1 on M82	L-asparagine	1.08829	polar GC-MS
I04a	flowers	control	CANA1 on M82	L-asparagine	1.08534	polar GC-MS
B01a	flowers	control	CANA1 on M82	L-asparagine	1.06555	polar GC-MS
B01c	flowers	control	CANA1 on M82	L-asparagine	0.87865	polar GC-MS
I03a	flowers	control	CANA1 on M82	L-asparagine	0.59064	polar GC-MS
I08d	flowers	control	CANA1 on M82	L-asparagine	1.13525	polar GC-MS
I08b	flowers	control	CANA1 on M82	L-asparagine	1.51985	polar GC-MS
I04a	flowers	control	CANA1 on M82	L-asparagine	1.20858	polar GC-MS
B01a	flowers	control	CANA1 on M82	L-asparagine	0.709546	polar GC-MS
B01c	flowers	control	CANA1 on M82	L-asparagine	0.638944	polar GC-MS
B17c	flowers	control	M82	L-asparagine	1.51914	polar GC-MS
I05b	flowers	control	M82	L-asparagine	0.949868	polar GC-MS
B05b	flowers	control	M82	L-asparagine	1.02057	polar GC-MS
B17a	flowers	control	M82	L-asparagine	0.59809	polar GC-MS
I06c	flowers	control	M82	L-asparagine	0.994869	polar GC-MS
B06c	flowers	control	M82	L-asparagine	0.879695	polar GC-MS
B06b	flowers	control	M82	L-asparagine	1.03776	polar GC-MS
B17c	flowers	control	M82	L-asparagine	2.26688	polar GC-MS
I05b	flowers	control	M82	L-asparagine	0.845283	polar GC-MS
B05b	flowers	control	M82	L-asparagine	0.991539	polar GC-MS
B17a	flowers	control	M82	L-asparagine	0.359947	polar GC-MS
I06c	flowers	control	M82	L-asparagine	0.893297	polar GC-MS
B06c	flowers	control	M82	L-asparagine	0.855988	polar GC-MS
B06b	flowers	control	M82	L-asparagine	0.787068	polar GC-MS
2131598	flowers	control	M82	L-asparagine	0.787232	polar GC-MS
2131600	flowers	control	M82	L-asparagine	1.21277	polar GC-MS
2131598	flowers	control	M82	L-asparagine	0.598349	polar GC-MS
2131600	flowers	control	M82	L-asparagine	1.40165	polar GC-MS
B10a	flowers	control	M82 on CANA1	L-asparagine	0.918707	polar GC-MS
B10b	flowers	control	M82 on CANA1	L-asparagine	0.864602	polar GC-MS
I10b	flowers	control	M82 on CANA1	L-asparagine	1.04983	polar GC-MS
B15a	flowers	control	M82 on CANA1	L-asparagine	0.977972	polar GC-MS
I10c	flowers	control	M82 on CANA1	L-asparagine	0.74713	polar GC-MS
I09a	flowers	control	M82 on CANA1	L-asparagine	1.22386	polar GC-MS
B10c	flowers	control	M82 on CANA1	L-asparagine	0.814682	polar GC-MS
B10a	flowers	control	M82 on CANA1	L-asparagine	0.750497	polar GC-MS
B10b	flowers	control	M82 on CANA1	L-asparagine	0.615815	polar GC-MS
I10b	flowers	control	M82 on CANA1	L-asparagine	0.775213	polar GC-MS
B15a	flowers	control	M82 on CANA1	L-asparagine	0.619631	polar GC-MS
I10c	flowers	control	M82 on CANA1	L-asparagine	0.42465	polar GC-MS
I09a	flowers	control	M82 on CANA1	L-asparagine	1.19479	polar GC-MS
B10c	flowers	control	M82 on CANA1	L-asparagine	0.589716	polar GC-MS
B11d	flowers	control	CANA1	L-aspartic_acid	1.21643	polar GC-MS
B14d	flowers	control	CANA1	L-aspartic_acid	1.32519	polar GC-MS
B12d	flowers	control	CANA1	L-aspartic_acid	1.19033	polar GC-MS
B14a	flowers	control	CANA1	L-aspartic_acid	1.2813	polar GC-MS
B11c	flowers	control	CANA1	L-aspartic_acid	1.07368	polar GC-MS
B13d	flowers	control	CANA1	L-aspartic_acid	1.26588	polar GC-MS
I01c	flowers	control	CANA1	L-aspartic_acid	1.36286	polar GC-MS
2131623	flowers	control	CANA1	L-aspartic_acid	2.76075	polar GC-MS
2131612	flowers	control	CANA1	L-aspartic_acid	1.21569	polar GC-MS
I03a	flowers	control	CANA1 on M82	L-aspartic_acid	1.10624	polar GC-MS
I08d	flowers	control	CANA1 on M82	L-aspartic_acid	1.19344	polar GC-MS
I08b	flowers	control	CANA1 on M82	L-aspartic_acid	1.20378	polar GC-MS
I04a	flowers	control	CANA1 on M82	L-aspartic_acid	1.35911	polar GC-MS
B01a	flowers	control	CANA1 on M82	L-aspartic_acid	1.40414	polar GC-MS
B01c	flowers	control	CANA1 on M82	L-aspartic_acid	1.41478	polar GC-MS
B17c	flowers	control	M82	L-aspartic_acid	1.2363	polar GC-MS
I05b	flowers	control	M82	L-aspartic_acid	1.09241	polar GC-MS
B05b	flowers	control	M82	L-aspartic_acid	0.897141	polar GC-MS
B17a	flowers	control	M82	L-aspartic_acid	0.74125	polar GC-MS
I06c	flowers	control	M82	L-aspartic_acid	1.02061	polar GC-MS
B06c	flowers	control	M82	L-aspartic_acid	0.925531	polar GC-MS
B06b	flowers	control	M82	L-aspartic_acid	1.08676	polar GC-MS
2131598	flowers	control	M82	L-aspartic_acid	0.993692	polar GC-MS
2131600	flowers	control	M82	L-aspartic_acid	1.00631	polar GC-MS
B10a	flowers	control	M82 on CANA1	L-aspartic_acid	1.09789	polar GC-MS
B10b	flowers	control	M82 on CANA1	L-aspartic_acid	0.92386	polar GC-MS
I10b	flowers	control	M82 on CANA1	L-aspartic_acid	1.24943	polar GC-MS
B15a	flowers	control	M82 on CANA1	L-aspartic_acid	0.821065	polar GC-MS
I10c	flowers	control	M82 on CANA1	L-aspartic_acid	1.1071	polar GC-MS
I09a	flowers	control	M82 on CANA1	L-aspartic_acid	1.05711	polar GC-MS
B10c	flowers	control	M82 on CANA1	L-aspartic_acid	0.764489	polar GC-MS
B11d	flowers	control	CANA1	L-glutamic_acid	1.13826	polar GC-MS
B14d	flowers	control	CANA1	L-glutamic_acid	1.11299	polar GC-MS
B12d	flowers	control	CANA1	L-glutamic_acid	1.05166	polar GC-MS
B14a	flowers	control	CANA1	L-glutamic_acid	0.99195	polar GC-MS
B11c	flowers	control	CANA1	L-glutamic_acid	0.845783	polar GC-MS
B13d	flowers	control	CANA1	L-glutamic_acid	0.961064	polar GC-MS
I01c	flowers	control	CANA1	L-glutamic_acid	0.964604	polar GC-MS
2131623	flowers	control	CANA1	L-glutamic_acid	2.61083	polar GC-MS
2131612	flowers	control	CANA1	L-glutamic_acid	0.893832	polar GC-MS
I03a	flowers	control	CANA1 on M82	L-glutamic_acid	0.922931	polar GC-MS
I08d	flowers	control	CANA1 on M82	L-glutamic_acid	0.819263	polar GC-MS
I08b	flowers	control	CANA1 on M82	L-glutamic_acid	1.05169	polar GC-MS
I04a	flowers	control	CANA1 on M82	L-glutamic_acid	1.03322	polar GC-MS
B01a	flowers	control	CANA1 on M82	L-glutamic_acid	1.17082	polar GC-MS
B01c	flowers	control	CANA1 on M82	L-glutamic_acid	1.0315	polar GC-MS
B17c	flowers	control	M82	L-glutamic_acid	0.733626	polar GC-MS
I05b	flowers	control	M82	L-glutamic_acid	1.06579	polar GC-MS
B05b	flowers	control	M82	L-glutamic_acid	1.08309	polar GC-MS
B17a	flowers	control	M82	L-glutamic_acid	0.812506	polar GC-MS
I06c	flowers	control	M82	L-glutamic_acid	1.03057	polar GC-MS
B06c	flowers	control	M82	L-glutamic_acid	1.03648	polar GC-MS
B06b	flowers	control	M82	L-glutamic_acid	1.23794	polar GC-MS
2131598	flowers	control	M82	L-glutamic_acid	0.948251	polar GC-MS
2131600	flowers	control	M82	L-glutamic_acid	1.05175	polar GC-MS
B10a	flowers	control	M82 on CANA1	L-glutamic_acid	1.04386	polar GC-MS
B10b	flowers	control	M82 on CANA1	L-glutamic_acid	0.960243	polar GC-MS
I10b	flowers	control	M82 on CANA1	L-glutamic_acid	1.12707	polar GC-MS
B15a	flowers	control	M82 on CANA1	L-glutamic_acid	0.930609	polar GC-MS
I10c	flowers	control	M82 on CANA1	L-glutamic_acid	0.95086	polar GC-MS
I09a	flowers	control	M82 on CANA1	L-glutamic_acid	0.96132	polar GC-MS
B10c	flowers	control	M82 on CANA1	L-glutamic_acid	0.884183	polar GC-MS
B11d	flowers	control	CANA1	L-glutamine	0.946567	polar GC-MS
B14d	flowers	control	CANA1	L-glutamine	0.91362	polar GC-MS
B12d	flowers	control	CANA1	L-glutamine	1.10384	polar GC-MS
B14a	flowers	control	CANA1	L-glutamine	0.895179	polar GC-MS
B11c	flowers	control	CANA1	L-glutamine	0.857448	polar GC-MS
B13d	flowers	control	CANA1	L-glutamine	0.780694	polar GC-MS
I01c	flowers	control	CANA1	L-glutamine	0.999569	polar GC-MS
B11d	flowers	control	CANA1	L-glutamine	0.589062	polar GC-MS
B14d	flowers	control	CANA1	L-glutamine	0.59498	polar GC-MS
B12d	flowers	control	CANA1	L-glutamine	0.835348	polar GC-MS
B14a	flowers	control	CANA1	L-glutamine	0.678902	polar GC-MS
B11c	flowers	control	CANA1	L-glutamine	0.651239	polar GC-MS
B13d	flowers	control	CANA1	L-glutamine	0.672251	polar GC-MS
I01c	flowers	control	CANA1	L-glutamine	1.14812	polar GC-MS
2131623	flowers	control	CANA1	L-glutamine	2.97201	polar GC-MS
2131612	flowers	control	CANA1	L-glutamine	0.776394	polar GC-MS
2131623	flowers	control	CANA1	L-glutamine	2.30507	polar GC-MS
2131612	flowers	control	CANA1	L-glutamine	0.579334	polar GC-MS
I03a	flowers	control	CANA1 on M82	L-glutamine	0.831362	polar GC-MS
I08d	flowers	control	CANA1 on M82	L-glutamine	0.904364	polar GC-MS
I08b	flowers	control	CANA1 on M82	L-glutamine	1.16363	polar GC-MS
I04a	flowers	control	CANA1 on M82	L-glutamine	1.08454	polar GC-MS
B01a	flowers	control	CANA1 on M82	L-glutamine	0.91059	polar GC-MS
B01c	flowers	control	CANA1 on M82	L-glutamine	0.903327	polar GC-MS
I03a	flowers	control	CANA1 on M82	L-glutamine	0.500189	polar GC-MS
I08d	flowers	control	CANA1 on M82	L-glutamine	0.6801	polar GC-MS
I08b	flowers	control	CANA1 on M82	L-glutamine	1.2977	polar GC-MS
I04a	flowers	control	CANA1 on M82	L-glutamine	1.12087	polar GC-MS
B01a	flowers	control	CANA1 on M82	L-glutamine	0.569858	polar GC-MS
B01c	flowers	control	CANA1 on M82	L-glutamine	0.743421	polar GC-MS
B17c	flowers	control	M82	L-glutamine	1.27344	polar GC-MS
I05b	flowers	control	M82	L-glutamine	0.959448	polar GC-MS
B05b	flowers	control	M82	L-glutamine	1.00831	polar GC-MS
B17a	flowers	control	M82	L-glutamine	0.842049	polar GC-MS
I06c	flowers	control	M82	L-glutamine	0.919235	polar GC-MS
B06c	flowers	control	M82	L-glutamine	0.906576	polar GC-MS
B06b	flowers	control	M82	L-glutamine	1.09094	polar GC-MS
B17c	flowers	control	M82	L-glutamine	1.52575	polar GC-MS
I05b	flowers	control	M82	L-glutamine	0.86821	polar GC-MS
B05b	flowers	control	M82	L-glutamine	1.16994	polar GC-MS
B17a	flowers	control	M82	L-glutamine	0.676828	polar GC-MS
I06c	flowers	control	M82	L-glutamine	0.834222	polar GC-MS
B06c	flowers	control	M82	L-glutamine	0.849591	polar GC-MS
B06b	flowers	control	M82	L-glutamine	1.07545	polar GC-MS
2131598	flowers	control	M82	L-glutamine	0.640475	polar GC-MS
2131600	flowers	control	M82	L-glutamine	1.35953	polar GC-MS
2131598	flowers	control	M82	L-glutamine	0.789079	polar GC-MS
2131600	flowers	control	M82	L-glutamine	1.21092	polar GC-MS
B10a	flowers	control	M82 on CANA1	L-glutamine	1.09467	polar GC-MS
B10b	flowers	control	M82 on CANA1	L-glutamine	0.971292	polar GC-MS
I10b	flowers	control	M82 on CANA1	L-glutamine	1.09897	polar GC-MS
B15a	flowers	control	M82 on CANA1	L-glutamine	1.12091	polar GC-MS
I10c	flowers	control	M82 on CANA1	L-glutamine	0.82697	polar GC-MS
I09a	flowers	control	M82 on CANA1	L-glutamine	1.06732	polar GC-MS
B10c	flowers	control	M82 on CANA1	L-glutamine	0.837219	polar GC-MS
B10a	flowers	control	M82 on CANA1	L-glutamine	1.34353	polar GC-MS
B10b	flowers	control	M82 on CANA1	L-glutamine	0.573726	polar GC-MS
I10b	flowers	control	M82 on CANA1	L-glutamine	1.17759	polar GC-MS
B15a	flowers	control	M82 on CANA1	L-glutamine	0.956102	polar GC-MS
I10c	flowers	control	M82 on CANA1	L-glutamine	0.64407	polar GC-MS
I09a	flowers	control	M82 on CANA1	L-glutamine	1.01008	polar GC-MS
B10c	flowers	control	M82 on CANA1	L-glutamine	0.852989	polar GC-MS
B11d	flowers	control	CANA1	L-glycine	0.49006	polar GC-MS
B14d	flowers	control	CANA1	L-glycine	0.464451	polar GC-MS
B12d	flowers	control	CANA1	L-glycine	0.516056	polar GC-MS
B14a	flowers	control	CANA1	L-glycine	0.668204	polar GC-MS
B11c	flowers	control	CANA1	L-glycine	0.364477	polar GC-MS
B13d	flowers	control	CANA1	L-glycine	0.591684	polar GC-MS
I01c	flowers	control	CANA1	L-glycine	0.771404	polar GC-MS
B11d	flowers	control	CANA1	L-glycine	0.54503	polar GC-MS
B14d	flowers	control	CANA1	L-glycine	0.48167	polar GC-MS
B12d	flowers	control	CANA1	L-glycine	0.621995	polar GC-MS
B14a	flowers	control	CANA1	L-glycine	0.719687	polar GC-MS
B11c	flowers	control	CANA1	L-glycine	0.425715	polar GC-MS
B13d	flowers	control	CANA1	L-glycine	0.619266	polar GC-MS
I01c	flowers	control	CANA1	L-glycine	0.880703	polar GC-MS
2131623	flowers	control	CANA1	L-glycine	0.517206	polar GC-MS
2131612	flowers	control	CANA1	L-glycine	0.567085	polar GC-MS
2131623	flowers	control	CANA1	L-glycine	0.860385	polar GC-MS
2131612	flowers	control	CANA1	L-glycine	1.23483	polar GC-MS
I03a	flowers	control	CANA1 on M82	L-glycine	0.558137	polar GC-MS
I08d	flowers	control	CANA1 on M82	L-glycine	1.18665	polar GC-MS
I08b	flowers	control	CANA1 on M82	L-glycine	0.668287	polar GC-MS
I04a	flowers	control	CANA1 on M82	L-glycine	0.642756	polar GC-MS
B01a	flowers	control	CANA1 on M82	L-glycine	0.681609	polar GC-MS
B01c	flowers	control	CANA1 on M82	L-glycine	0.676867	polar GC-MS
I03a	flowers	control	CANA1 on M82	L-glycine	0.666869	polar GC-MS
I08d	flowers	control	CANA1 on M82	L-glycine	1.16457	polar GC-MS
I08b	flowers	control	CANA1 on M82	L-glycine	0.784692	polar GC-MS
I04a	flowers	control	CANA1 on M82	L-glycine	0.763031	polar GC-MS
B01a	flowers	control	CANA1 on M82	L-glycine	0.618134	polar GC-MS
B01c	flowers	control	CANA1 on M82	L-glycine	0.701433	polar GC-MS
B17c	flowers	control	M82	L-glycine	1.37028	polar GC-MS
I05b	flowers	control	M82	L-glycine	1.12246	polar GC-MS
B05b	flowers	control	M82	L-glycine	0.782613	polar GC-MS
B17a	flowers	control	M82	L-glycine	0.816268	polar GC-MS
I06c	flowers	control	M82	L-glycine	0.798455	polar GC-MS
B06c	flowers	control	M82	L-glycine	0.998922	polar GC-MS
B06b	flowers	control	M82	L-glycine	1.111	polar GC-MS
B17c	flowers	control	M82	L-glycine	1.23667	polar GC-MS
I05b	flowers	control	M82	L-glycine	1.19724	polar GC-MS
B05b	flowers	control	M82	L-glycine	0.895364	polar GC-MS
B17a	flowers	control	M82	L-glycine	0.907832	polar GC-MS
I06c	flowers	control	M82	L-glycine	0.756979	polar GC-MS
B06c	flowers	control	M82	L-glycine	0.9599	polar GC-MS
B06b	flowers	control	M82	L-glycine	1.04602	polar GC-MS
2131598	flowers	control	M82	L-glycine	1.0327	polar GC-MS
2131600	flowers	control	M82	L-glycine	0.967298	polar GC-MS
2131598	flowers	control	M82	L-glycine	0.774585	polar GC-MS
2131600	flowers	control	M82	L-glycine	1.22541	polar GC-MS
B10a	flowers	control	M82 on CANA1	L-glycine	0.846703	polar GC-MS
B10b	flowers	control	M82 on CANA1	L-glycine	0.507748	polar GC-MS
I10b	flowers	control	M82 on CANA1	L-glycine	0.812198	polar GC-MS
B15a	flowers	control	M82 on CANA1	L-glycine	0.755486	polar GC-MS
I10c	flowers	control	M82 on CANA1	L-glycine	0.651494	polar GC-MS
I09a	flowers	control	M82 on CANA1	L-glycine	1.51801	polar GC-MS
B10c	flowers	control	M82 on CANA1	L-glycine	0.67402	polar GC-MS
B10a	flowers	control	M82 on CANA1	L-glycine	0.899579	polar GC-MS
B10b	flowers	control	M82 on CANA1	L-glycine	1.45005	polar GC-MS
I10b	flowers	control	M82 on CANA1	L-glycine	0.798261	polar GC-MS
B15a	flowers	control	M82 on CANA1	L-glycine	0.96808	polar GC-MS
I10c	flowers	control	M82 on CANA1	L-glycine	0.643868	polar GC-MS
I09a	flowers	control	M82 on CANA1	L-glycine	1.34436	polar GC-MS
B10c	flowers	control	M82 on CANA1	L-glycine	0.664386	polar GC-MS
B11d	flowers	control	CANA1	L-gulonolactone	0.459972	polar GC-MS
B14d	flowers	control	CANA1	L-gulonolactone	0.650681	polar GC-MS
B12d	flowers	control	CANA1	L-gulonolactone	0.450458	polar GC-MS
B14a	flowers	control	CANA1	L-gulonolactone	0.390237	polar GC-MS
B11c	flowers	control	CANA1	L-gulonolactone	0.398725	polar GC-MS
B13d	flowers	control	CANA1	L-gulonolactone	0.628787	polar GC-MS
I01c	flowers	control	CANA1	L-gulonolactone	1.00467	polar GC-MS
2131623	flowers	control	CANA1	L-gulonolactone	2.67706	polar GC-MS
2131612	flowers	control	CANA1	L-gulonolactone	2.96667	polar GC-MS
I03a	flowers	control	CANA1 on M82	L-gulonolactone	0.335797	polar GC-MS
I08d	flowers	control	CANA1 on M82	L-gulonolactone	0.58856	polar GC-MS
I08b	flowers	control	CANA1 on M82	L-gulonolactone	1.19031	polar GC-MS
I04a	flowers	control	CANA1 on M82	L-gulonolactone	0.74329	polar GC-MS
B01a	flowers	control	CANA1 on M82	L-gulonolactone	0.483899	polar GC-MS
B01c	flowers	control	CANA1 on M82	L-gulonolactone	0.234717	polar GC-MS
B17c	flowers	control	M82	L-gulonolactone	1.21842	polar GC-MS
I05b	flowers	control	M82	L-gulonolactone	1.58659	polar GC-MS
B05b	flowers	control	M82	L-gulonolactone	0.437891	polar GC-MS
B17a	flowers	control	M82	L-gulonolactone	0.278802	polar GC-MS
I06c	flowers	control	M82	L-gulonolactone	1.89909	polar GC-MS
B06c	flowers	control	M82	L-gulonolactone	0.721733	polar GC-MS
B06b	flowers	control	M82	L-gulonolactone	0.857477	polar GC-MS
2131598	flowers	control	M82	L-gulonolactone	0.876249	polar GC-MS
2131600	flowers	control	M82	L-gulonolactone	1.12375	polar GC-MS
B10a	flowers	control	M82 on CANA1	L-gulonolactone	0.91362	polar GC-MS
B10b	flowers	control	M82 on CANA1	L-gulonolactone	0.51413	polar GC-MS
I10b	flowers	control	M82 on CANA1	L-gulonolactone	0.946436	polar GC-MS
B15a	flowers	control	M82 on CANA1	L-gulonolactone	0.296874	polar GC-MS
I10c	flowers	control	M82 on CANA1	L-gulonolactone	1.39623	polar GC-MS
I09a	flowers	control	M82 on CANA1	L-gulonolactone	1.25532	polar GC-MS
B10c	flowers	control	M82 on CANA1	L-gulonolactone	0.426031	polar GC-MS
B11d	flowers	control	CANA1	L-histidine	0.490526	polar GC-MS
B14d	flowers	control	CANA1	L-histidine	0.421141	polar GC-MS
B12d	flowers	control	CANA1	L-histidine	0.791306	polar GC-MS
B14a	flowers	control	CANA1	L-histidine	0.510893	polar GC-MS
B11c	flowers	control	CANA1	L-histidine	0.50687	polar GC-MS
B13d	flowers	control	CANA1	L-histidine	0.439163	polar GC-MS
I01c	flowers	control	CANA1	L-histidine	0.906803	polar GC-MS
2131623	flowers	control	CANA1	L-histidine	1.07439	polar GC-MS
2131612	flowers	control	CANA1	L-histidine	0.699687	polar GC-MS
I03a	flowers	control	CANA1 on M82	L-histidine	0.41649	polar GC-MS
I08d	flowers	control	CANA1 on M82	L-histidine	0.815442	polar GC-MS
I08b	flowers	control	CANA1 on M82	L-histidine	1.37008	polar GC-MS
I04a	flowers	control	CANA1 on M82	L-histidine	0.878779	polar GC-MS
B01a	flowers	control	CANA1 on M82	L-histidine	0.552493	polar GC-MS
B01c	flowers	control	CANA1 on M82	L-histidine	0.436573	polar GC-MS
B17c	flowers	control	M82	L-histidine	2.17804	polar GC-MS
I05b	flowers	control	M82	L-histidine	0.834906	polar GC-MS
B05b	flowers	control	M82	L-histidine	0.824468	polar GC-MS
B17a	flowers	control	M82	L-histidine	0.64773	polar GC-MS
I06c	flowers	control	M82	L-histidine	0.891892	polar GC-MS
B06c	flowers	control	M82	L-histidine	0.779838	polar GC-MS
B06b	flowers	control	M82	L-histidine	0.843122	polar GC-MS
2131598	flowers	control	M82	L-histidine	0.66576	polar GC-MS
2131600	flowers	control	M82	L-histidine	1.33424	polar GC-MS
B10a	flowers	control	M82 on CANA1	L-histidine	1.09295	polar GC-MS
B10b	flowers	control	M82 on CANA1	L-histidine	0.93825	polar GC-MS
I10b	flowers	control	M82 on CANA1	L-histidine	0.990505	polar GC-MS
B15a	flowers	control	M82 on CANA1	L-histidine	1.01178	polar GC-MS
I10c	flowers	control	M82 on CANA1	L-histidine	0.585949	polar GC-MS
I09a	flowers	control	M82 on CANA1	L-histidine	2.11637	polar GC-MS
B10c	flowers	control	M82 on CANA1	L-histidine	0.559778	polar GC-MS
B11d	flowers	control	CANA1	L-homoserine	0.905174	polar GC-MS
B14d	flowers	control	CANA1	L-homoserine	0.551082	polar GC-MS
B12d	flowers	control	CANA1	L-homoserine	1.0409	polar GC-MS
B14a	flowers	control	CANA1	L-homoserine	0.366811	polar GC-MS
B11c	flowers	control	CANA1	L-homoserine	1.0856	polar GC-MS
B13d	flowers	control	CANA1	L-homoserine	1.5507	polar GC-MS
I01c	flowers	control	CANA1	L-homoserine	1.36411	polar GC-MS
2131623	flowers	control	CANA1	L-homoserine	2.43913	polar GC-MS
2131612	flowers	control	CANA1	L-homoserine	1.10041	polar GC-MS
I03a	flowers	control	CANA1 on M82	L-homoserine	0.666665	polar GC-MS
I08d	flowers	control	CANA1 on M82	L-homoserine	0.9216	polar GC-MS
I08b	flowers	control	CANA1 on M82	L-homoserine	1.67484	polar GC-MS
I04a	flowers	control	CANA1 on M82	L-homoserine	1.68924	polar GC-MS
B01a	flowers	control	CANA1 on M82	L-homoserine	0.617693	polar GC-MS
B01c	flowers	control	CANA1 on M82	L-homoserine	0.377431	polar GC-MS
B17c	flowers	control	M82	L-homoserine	1.06717	polar GC-MS
I05b	flowers	control	M82	L-homoserine	1.34178	polar GC-MS
B05b	flowers	control	M82	L-homoserine	0.741139	polar GC-MS
B17a	flowers	control	M82	L-homoserine	0.57326	polar GC-MS
I06c	flowers	control	M82	L-homoserine	1.04703	polar GC-MS
B06c	flowers	control	M82	L-homoserine	1.08686	polar GC-MS
B06b	flowers	control	M82	L-homoserine	1.14277	polar GC-MS
2131598	flowers	control	M82	L-homoserine	1.53155	polar GC-MS
2131600	flowers	control	M82	L-homoserine	0.468452	polar GC-MS
B10a	flowers	control	M82 on CANA1	L-homoserine	1.25555	polar GC-MS
B10b	flowers	control	M82 on CANA1	L-homoserine	0.548603	polar GC-MS
I10b	flowers	control	M82 on CANA1	L-homoserine	0.697676	polar GC-MS
B15a	flowers	control	M82 on CANA1	L-homoserine	0.737157	polar GC-MS
I10c	flowers	control	M82 on CANA1	L-homoserine	0.54377	polar GC-MS
I09a	flowers	control	M82 on CANA1	L-homoserine	0.931404	polar GC-MS
B10c	flowers	control	M82 on CANA1	L-homoserine	0.644181	polar GC-MS
B11d	flowers	control	CANA1	L-isoleucine	0.705002	polar GC-MS
B14d	flowers	control	CANA1	L-isoleucine	0.6614	polar GC-MS
B12d	flowers	control	CANA1	L-isoleucine	0.596898	polar GC-MS
B14a	flowers	control	CANA1	L-isoleucine	0.642873	polar GC-MS
B11c	flowers	control	CANA1	L-isoleucine	0.538115	polar GC-MS
B13d	flowers	control	CANA1	L-isoleucine	0.589753	polar GC-MS
I01c	flowers	control	CANA1	L-isoleucine	0.929591	polar GC-MS
2131623	flowers	control	CANA1	L-isoleucine	1.32201	polar GC-MS
2131612	flowers	control	CANA1	L-isoleucine	1.43872	polar GC-MS
I03a	flowers	control	CANA1 on M82	L-isoleucine	0.621436	polar GC-MS
I08d	flowers	control	CANA1 on M82	L-isoleucine	0.832514	polar GC-MS
I08b	flowers	control	CANA1 on M82	L-isoleucine	0.730383	polar GC-MS
I04a	flowers	control	CANA1 on M82	L-isoleucine	0.892408	polar GC-MS
B01a	flowers	control	CANA1 on M82	L-isoleucine	0.782997	polar GC-MS
B01c	flowers	control	CANA1 on M82	L-isoleucine	0.816957	polar GC-MS
B17c	flowers	control	M82	L-isoleucine	1.59084	polar GC-MS
I05b	flowers	control	M82	L-isoleucine	1.0261	polar GC-MS
B05b	flowers	control	M82	L-isoleucine	0.888018	polar GC-MS
B17a	flowers	control	M82	L-isoleucine	0.784112	polar GC-MS
I06c	flowers	control	M82	L-isoleucine	0.847341	polar GC-MS
B06c	flowers	control	M82	L-isoleucine	0.823227	polar GC-MS
B06b	flowers	control	M82	L-isoleucine	1.04037	polar GC-MS
2131598	flowers	control	M82	L-isoleucine	0.735785	polar GC-MS
2131600	flowers	control	M82	L-isoleucine	1.26421	polar GC-MS
B10a	flowers	control	M82 on CANA1	L-isoleucine	0.890455	polar GC-MS
B10b	flowers	control	M82 on CANA1	L-isoleucine	0.940972	polar GC-MS
I10b	flowers	control	M82 on CANA1	L-isoleucine	1.03617	polar GC-MS
B15a	flowers	control	M82 on CANA1	L-isoleucine	0.878197	polar GC-MS
I10c	flowers	control	M82 on CANA1	L-isoleucine	0.681637	polar GC-MS
I09a	flowers	control	M82 on CANA1	L-isoleucine	1.57396	polar GC-MS
B10c	flowers	control	M82 on CANA1	L-isoleucine	0.769528	polar GC-MS
B11d	flowers	control	CANA1	L-lactic_acid	1.23872	polar GC-MS
B14d	flowers	control	CANA1	L-lactic_acid	0.765857	polar GC-MS
B12d	flowers	control	CANA1	L-lactic_acid	0.483413	polar GC-MS
B14a	flowers	control	CANA1	L-lactic_acid	0.964748	polar GC-MS
B11c	flowers	control	CANA1	L-lactic_acid	0.721504	polar GC-MS
B13d	flowers	control	CANA1	L-lactic_acid	0.653135	polar GC-MS
I01c	flowers	control	CANA1	L-lactic_acid	1.44603	polar GC-MS
2131623	flowers	control	CANA1	L-lactic_acid	0.942756	polar GC-MS
2131612	flowers	control	CANA1	L-lactic_acid	0.524675	polar GC-MS
I03a	flowers	control	CANA1 on M82	L-lactic_acid	0.698001	polar GC-MS
I08d	flowers	control	CANA1 on M82	L-lactic_acid	1.43898	polar GC-MS
I08b	flowers	control	CANA1 on M82	L-lactic_acid	0.833118	polar GC-MS
I04a	flowers	control	CANA1 on M82	L-lactic_acid	0.994202	polar GC-MS
B01a	flowers	control	CANA1 on M82	L-lactic_acid	1.01811	polar GC-MS
B01c	flowers	control	CANA1 on M82	L-lactic_acid	1.72841	polar GC-MS
B17c	flowers	control	M82	L-lactic_acid	0.87067	polar GC-MS
I05b	flowers	control	M82	L-lactic_acid	0.880419	polar GC-MS
B05b	flowers	control	M82	L-lactic_acid	1.17509	polar GC-MS
B17a	flowers	control	M82	L-lactic_acid	1.04322	polar GC-MS
I06c	flowers	control	M82	L-lactic_acid	0.929296	polar GC-MS
B06c	flowers	control	M82	L-lactic_acid	1.0052	polar GC-MS
B06b	flowers	control	M82	L-lactic_acid	1.09611	polar GC-MS
2131598	flowers	control	M82	L-lactic_acid	0.770613	polar GC-MS
2131600	flowers	control	M82	L-lactic_acid	1.22939	polar GC-MS
B10a	flowers	control	M82 on CANA1	L-lactic_acid	0.924506	polar GC-MS
B10b	flowers	control	M82 on CANA1	L-lactic_acid	1.29582	polar GC-MS
I10b	flowers	control	M82 on CANA1	L-lactic_acid	0.593742	polar GC-MS
B15a	flowers	control	M82 on CANA1	L-lactic_acid	0.533112	polar GC-MS
I10c	flowers	control	M82 on CANA1	L-lactic_acid	1.24986	polar GC-MS
I09a	flowers	control	M82 on CANA1	L-lactic_acid	0.832423	polar GC-MS
B10c	flowers	control	M82 on CANA1	L-lactic_acid	0.729626	polar GC-MS
B11d	flowers	control	CANA1	L-leucine	0.785428	polar GC-MS
B14d	flowers	control	CANA1	L-leucine	0.862827	polar GC-MS
B12d	flowers	control	CANA1	L-leucine	0.670597	polar GC-MS
B14a	flowers	control	CANA1	L-leucine	0.703267	polar GC-MS
B11c	flowers	control	CANA1	L-leucine	0.550024	polar GC-MS
B13d	flowers	control	CANA1	L-leucine	0.613073	polar GC-MS
I01c	flowers	control	CANA1	L-leucine	0.960157	polar GC-MS
2131623	flowers	control	CANA1	L-leucine	1.31303	polar GC-MS
2131612	flowers	control	CANA1	L-leucine	1.67358	polar GC-MS
I03a	flowers	control	CANA1 on M82	L-leucine	0.631901	polar GC-MS
I08d	flowers	control	CANA1 on M82	L-leucine	0.900259	polar GC-MS
I08b	flowers	control	CANA1 on M82	L-leucine	0.780158	polar GC-MS
I04a	flowers	control	CANA1 on M82	L-leucine	0.903844	polar GC-MS
B01a	flowers	control	CANA1 on M82	L-leucine	0.84721	polar GC-MS
B01c	flowers	control	CANA1 on M82	L-leucine	1.03577	polar GC-MS
B17c	flowers	control	M82	L-leucine	1.92098	polar GC-MS
I05b	flowers	control	M82	L-leucine	1.09837	polar GC-MS
B05b	flowers	control	M82	L-leucine	0.893546	polar GC-MS
B17a	flowers	control	M82	L-leucine	0.723089	polar GC-MS
I06c	flowers	control	M82	L-leucine	0.712247	polar GC-MS
B06c	flowers	control	M82	L-leucine	0.709563	polar GC-MS
B06b	flowers	control	M82	L-leucine	0.942209	polar GC-MS
2131598	flowers	control	M82	L-leucine	0.727879	polar GC-MS
2131600	flowers	control	M82	L-leucine	1.27212	polar GC-MS
B10a	flowers	control	M82 on CANA1	L-leucine	0.765866	polar GC-MS
B10b	flowers	control	M82 on CANA1	L-leucine	0.987684	polar GC-MS
I10b	flowers	control	M82 on CANA1	L-leucine	1.14638	polar GC-MS
B15a	flowers	control	M82 on CANA1	L-leucine	0.850318	polar GC-MS
I10c	flowers	control	M82 on CANA1	L-leucine	0.730993	polar GC-MS
I09a	flowers	control	M82 on CANA1	L-leucine	1.33627	polar GC-MS
B10c	flowers	control	M82 on CANA1	L-leucine	0.574337	polar GC-MS
B11d	flowers	control	CANA1	L-lysine	0.663126	polar GC-MS
B14d	flowers	control	CANA1	L-lysine	0.62424	polar GC-MS
B12d	flowers	control	CANA1	L-lysine	0.644052	polar GC-MS
B14a	flowers	control	CANA1	L-lysine	0.53153	polar GC-MS
B11c	flowers	control	CANA1	L-lysine	0.490144	polar GC-MS
B13d	flowers	control	CANA1	L-lysine	0.670996	polar GC-MS
I01c	flowers	control	CANA1	L-lysine	1.00141	polar GC-MS
2131623	flowers	control	CANA1	L-lysine	0.895898	polar GC-MS
2131612	flowers	control	CANA1	L-lysine	1.08575	polar GC-MS
I03a	flowers	control	CANA1 on M82	L-lysine	0.539862	polar GC-MS
I08d	flowers	control	CANA1 on M82	L-lysine	0.546439	polar GC-MS
I08b	flowers	control	CANA1 on M82	L-lysine	0.879109	polar GC-MS
I04a	flowers	control	CANA1 on M82	L-lysine	0.945474	polar GC-MS
B01a	flowers	control	CANA1 on M82	L-lysine	0.738836	polar GC-MS
B01c	flowers	control	CANA1 on M82	L-lysine	0.549495	polar GC-MS
B17c	flowers	control	M82	L-lysine	1.05686	polar GC-MS
I05b	flowers	control	M82	L-lysine	0.826193	polar GC-MS
B05b	flowers	control	M82	L-lysine	1.25124	polar GC-MS
B17a	flowers	control	M82	L-lysine	0.959583	polar GC-MS
I06c	flowers	control	M82	L-lysine	0.805502	polar GC-MS
B06c	flowers	control	M82	L-lysine	0.966778	polar GC-MS
B06b	flowers	control	M82	L-lysine	1.13384	polar GC-MS
2131598	flowers	control	M82	L-lysine	0.610696	polar GC-MS
2131600	flowers	control	M82	L-lysine	1.3893	polar GC-MS
B10a	flowers	control	M82 on CANA1	L-lysine	1.15227	polar GC-MS
B10b	flowers	control	M82 on CANA1	L-lysine	1.09164	polar GC-MS
I10b	flowers	control	M82 on CANA1	L-lysine	0.861738	polar GC-MS
B15a	flowers	control	M82 on CANA1	L-lysine	1.05657	polar GC-MS
I10c	flowers	control	M82 on CANA1	L-lysine	0.41469	polar GC-MS
I09a	flowers	control	M82 on CANA1	L-lysine	3.21896	polar GC-MS
B10c	flowers	control	M82 on CANA1	L-lysine	1.21839	polar GC-MS
B11d	flowers	control	CANA1	L-methionine	0.612421	polar GC-MS
B14d	flowers	control	CANA1	L-methionine	0.475734	polar GC-MS
B12d	flowers	control	CANA1	L-methionine	0.82828	polar GC-MS
B14a	flowers	control	CANA1	L-methionine	0.70601	polar GC-MS
B11c	flowers	control	CANA1	L-methionine	0.573838	polar GC-MS
B13d	flowers	control	CANA1	L-methionine	0.630389	polar GC-MS
I01c	flowers	control	CANA1	L-methionine	1.03114	polar GC-MS
2131623	flowers	control	CANA1	L-methionine	1.20337	polar GC-MS
2131612	flowers	control	CANA1	L-methionine	0.546746	polar GC-MS
I03a	flowers	control	CANA1 on M82	L-methionine	0.504815	polar GC-MS
I08d	flowers	control	CANA1 on M82	L-methionine	0.735655	polar GC-MS
I08b	flowers	control	CANA1 on M82	L-methionine	0.972628	polar GC-MS
I04a	flowers	control	CANA1 on M82	L-methionine	0.932191	polar GC-MS
B01a	flowers	control	CANA1 on M82	L-methionine	0.587477	polar GC-MS
B01c	flowers	control	CANA1 on M82	L-methionine	0.550477	polar GC-MS
B17c	flowers	control	M82	L-methionine	1.28623	polar GC-MS
I05b	flowers	control	M82	L-methionine	0.946635	polar GC-MS
B05b	flowers	control	M82	L-methionine	1.02655	polar GC-MS
B17a	flowers	control	M82	L-methionine	0.779911	polar GC-MS
I06c	flowers	control	M82	L-methionine	0.810823	polar GC-MS
B06c	flowers	control	M82	L-methionine	0.93772	polar GC-MS
B06b	flowers	control	M82	L-methionine	1.21213	polar GC-MS
2131598	flowers	control	M82	L-methionine	0.734146	polar GC-MS
2131600	flowers	control	M82	L-methionine	1.26585	polar GC-MS
B10a	flowers	control	M82 on CANA1	L-methionine	1.03698	polar GC-MS
B10b	flowers	control	M82 on CANA1	L-methionine	0.915857	polar GC-MS
I10b	flowers	control	M82 on CANA1	L-methionine	1.12452	polar GC-MS
B15a	flowers	control	M82 on CANA1	L-methionine	1.30349	polar GC-MS
I10c	flowers	control	M82 on CANA1	L-methionine	0.560984	polar GC-MS
I09a	flowers	control	M82 on CANA1	L-methionine	1.73333	polar GC-MS
B10c	flowers	control	M82 on CANA1	L-methionine	1.03592	polar GC-MS
B11d	flowers	control	CANA1	L-phenylalanine	1.22682	polar GC-MS
B14d	flowers	control	CANA1	L-phenylalanine	1.49818	polar GC-MS
B12d	flowers	control	CANA1	L-phenylalanine	1.04225	polar GC-MS
B14a	flowers	control	CANA1	L-phenylalanine	0.823322	polar GC-MS
B11c	flowers	control	CANA1	L-phenylalanine	0.62944	polar GC-MS
B13d	flowers	control	CANA1	L-phenylalanine	0.711312	polar GC-MS
I01c	flowers	control	CANA1	L-phenylalanine	1.16384	polar GC-MS
2131623	flowers	control	CANA1	L-phenylalanine	1.62374	polar GC-MS
2131612	flowers	control	CANA1	L-phenylalanine	1.59634	polar GC-MS
I03a	flowers	control	CANA1 on M82	L-phenylalanine	0.971225	polar GC-MS
I08d	flowers	control	CANA1 on M82	L-phenylalanine	0.707102	polar GC-MS
I08b	flowers	control	CANA1 on M82	L-phenylalanine	0.836194	polar GC-MS
I04a	flowers	control	CANA1 on M82	L-phenylalanine	1.10371	polar GC-MS
B01a	flowers	control	CANA1 on M82	L-phenylalanine	1.22554	polar GC-MS
B01c	flowers	control	CANA1 on M82	L-phenylalanine	1.20753	polar GC-MS
B17c	flowers	control	M82	L-phenylalanine	1.94022	polar GC-MS
I05b	flowers	control	M82	L-phenylalanine	0.880106	polar GC-MS
B05b	flowers	control	M82	L-phenylalanine	0.876192	polar GC-MS
B17a	flowers	control	M82	L-phenylalanine	0.826347	polar GC-MS
I06c	flowers	control	M82	L-phenylalanine	0.671414	polar GC-MS
B06c	flowers	control	M82	L-phenylalanine	0.706272	polar GC-MS
B06b	flowers	control	M82	L-phenylalanine	1.09945	polar GC-MS
2131598	flowers	control	M82	L-phenylalanine	0.922475	polar GC-MS
2131600	flowers	control	M82	L-phenylalanine	1.07753	polar GC-MS
B10a	flowers	control	M82 on CANA1	L-phenylalanine	0.687606	polar GC-MS
B10b	flowers	control	M82 on CANA1	L-phenylalanine	0.874342	polar GC-MS
I10b	flowers	control	M82 on CANA1	L-phenylalanine	1.88877	polar GC-MS
B15a	flowers	control	M82 on CANA1	L-phenylalanine	0.882986	polar GC-MS
I10c	flowers	control	M82 on CANA1	L-phenylalanine	0.633693	polar GC-MS
I09a	flowers	control	M82 on CANA1	L-phenylalanine	1.86908	polar GC-MS
B10c	flowers	control	M82 on CANA1	L-phenylalanine	1.00338	polar GC-MS
B11d	flowers	control	CANA1	L-pipecolic acid	0.847132	polar GC-MS
B14d	flowers	control	CANA1	L-pipecolic acid	0.74229	polar GC-MS
B12d	flowers	control	CANA1	L-pipecolic acid	0.746914	polar GC-MS
B14a	flowers	control	CANA1	L-pipecolic acid	0.623587	polar GC-MS
B11c	flowers	control	CANA1	L-pipecolic acid	0.554345	polar GC-MS
B13d	flowers	control	CANA1	L-pipecolic acid	0.80588	polar GC-MS
I01c	flowers	control	CANA1	L-pipecolic acid	0.715782	polar GC-MS
2131623	flowers	control	CANA1	L-pipecolic acid	2.19155	polar GC-MS
2131612	flowers	control	CANA1	L-pipecolic acid	1.09434	polar GC-MS
I03a	flowers	control	CANA1 on M82	L-pipecolic acid	0.412116	polar GC-MS
I08d	flowers	control	CANA1 on M82	L-pipecolic acid	0.487297	polar GC-MS
I08b	flowers	control	CANA1 on M82	L-pipecolic acid	0.753244	polar GC-MS
I04a	flowers	control	CANA1 on M82	L-pipecolic acid	0.855048	polar GC-MS
B01a	flowers	control	CANA1 on M82	L-pipecolic acid	0.734152	polar GC-MS
B01c	flowers	control	CANA1 on M82	L-pipecolic acid	0.428036	polar GC-MS
B17c	flowers	control	M82	L-pipecolic acid	0.985345	polar GC-MS
I05b	flowers	control	M82	L-pipecolic acid	0.809591	polar GC-MS
B05b	flowers	control	M82	L-pipecolic acid	1.38785	polar GC-MS
B17a	flowers	control	M82	L-pipecolic acid	0.941467	polar GC-MS
I06c	flowers	control	M82	L-pipecolic acid	0.70864	polar GC-MS
B06c	flowers	control	M82	L-pipecolic acid	0.835095	polar GC-MS
B06b	flowers	control	M82	L-pipecolic acid	1.33201	polar GC-MS
2131598	flowers	control	M82	L-pipecolic acid	0.966851	polar GC-MS
2131600	flowers	control	M82	L-pipecolic acid	1.03315	polar GC-MS
B10a	flowers	control	M82 on CANA1	L-pipecolic acid	0.966538	polar GC-MS
B10b	flowers	control	M82 on CANA1	L-pipecolic acid	0.912498	polar GC-MS
I10b	flowers	control	M82 on CANA1	L-pipecolic acid	0.698485	polar GC-MS
B15a	flowers	control	M82 on CANA1	L-pipecolic acid	1.02168	polar GC-MS
I10c	flowers	control	M82 on CANA1	L-pipecolic acid	0.522322	polar GC-MS
I09a	flowers	control	M82 on CANA1	L-pipecolic acid	2.66641	polar GC-MS
B10c	flowers	control	M82 on CANA1	L-pipecolic acid	1.04444	polar GC-MS
B11d	flowers	control	CANA1	L-proline	0.931579	polar GC-MS
B14d	flowers	control	CANA1	L-proline	0.705554	polar GC-MS
B12d	flowers	control	CANA1	L-proline	0.903431	polar GC-MS
B14a	flowers	control	CANA1	L-proline	0.766608	polar GC-MS
B11c	flowers	control	CANA1	L-proline	0.795535	polar GC-MS
B13d	flowers	control	CANA1	L-proline	0.917127	polar GC-MS
I01c	flowers	control	CANA1	L-proline	0.953032	polar GC-MS
2131623	flowers	control	CANA1	L-proline	1.37256	polar GC-MS
2131612	flowers	control	CANA1	L-proline	0.424587	polar GC-MS
I03a	flowers	control	CANA1 on M82	L-proline	0.728337	polar GC-MS
I08d	flowers	control	CANA1 on M82	L-proline	0.683846	polar GC-MS
I08b	flowers	control	CANA1 on M82	L-proline	0.849276	polar GC-MS
I04a	flowers	control	CANA1 on M82	L-proline	0.951559	polar GC-MS
B01a	flowers	control	CANA1 on M82	L-proline	0.867842	polar GC-MS
B01c	flowers	control	CANA1 on M82	L-proline	0.757153	polar GC-MS
B17c	flowers	control	M82	L-proline	0.441149	polar GC-MS
I05b	flowers	control	M82	L-proline	1.23243	polar GC-MS
B05b	flowers	control	M82	L-proline	1.0215	polar GC-MS
B17a	flowers	control	M82	L-proline	0.939279	polar GC-MS
I06c	flowers	control	M82	L-proline	1.20219	polar GC-MS
B06c	flowers	control	M82	L-proline	0.979561	polar GC-MS
B06b	flowers	control	M82	L-proline	1.18389	polar GC-MS
2131598	flowers	control	M82	L-proline	1.0651	polar GC-MS
2131600	flowers	control	M82	L-proline	0.934902	polar GC-MS
B10a	flowers	control	M82 on CANA1	L-proline	1.12882	polar GC-MS
B10b	flowers	control	M82 on CANA1	L-proline	0.997613	polar GC-MS
I10b	flowers	control	M82 on CANA1	L-proline	0.940657	polar GC-MS
B15a	flowers	control	M82 on CANA1	L-proline	0.929247	polar GC-MS
I10c	flowers	control	M82 on CANA1	L-proline	0.951286	polar GC-MS
I09a	flowers	control	M82 on CANA1	L-proline	1.17754	polar GC-MS
B10c	flowers	control	M82 on CANA1	L-proline	0.842073	polar GC-MS
B11d	flowers	control	CANA1	L-serine	0.86815	polar GC-MS
B14d	flowers	control	CANA1	L-serine	0.827038	polar GC-MS
B12d	flowers	control	CANA1	L-serine	0.79968	polar GC-MS
B14a	flowers	control	CANA1	L-serine	1.01685	polar GC-MS
B11c	flowers	control	CANA1	L-serine	0.538682	polar GC-MS
B13d	flowers	control	CANA1	L-serine	0.780388	polar GC-MS
I01c	flowers	control	CANA1	L-serine	0.809363	polar GC-MS
2131623	flowers	control	CANA1	L-serine	1.04047	polar GC-MS
2131612	flowers	control	CANA1	L-serine	0.5084	polar GC-MS
I03a	flowers	control	CANA1 on M82	L-serine	0.731721	polar GC-MS
I08d	flowers	control	CANA1 on M82	L-serine	0.788184	polar GC-MS
I08b	flowers	control	CANA1 on M82	L-serine	0.70061	polar GC-MS
I04a	flowers	control	CANA1 on M82	L-serine	0.802299	polar GC-MS
B01a	flowers	control	CANA1 on M82	L-serine	0.862934	polar GC-MS
B01c	flowers	control	CANA1 on M82	L-serine	0.783114	polar GC-MS
B17c	flowers	control	M82	L-serine	1.14995	polar GC-MS
I05b	flowers	control	M82	L-serine	1.08303	polar GC-MS
B05b	flowers	control	M82	L-serine	0.830995	polar GC-MS
B17a	flowers	control	M82	L-serine	0.910684	polar GC-MS
I06c	flowers	control	M82	L-serine	1.25162	polar GC-MS
B06c	flowers	control	M82	L-serine	0.735615	polar GC-MS
B06b	flowers	control	M82	L-serine	1.0381	polar GC-MS
2131598	flowers	control	M82	L-serine	0.696098	polar GC-MS
2131600	flowers	control	M82	L-serine	1.3039	polar GC-MS
B10a	flowers	control	M82 on CANA1	L-serine	0.914443	polar GC-MS
B10b	flowers	control	M82 on CANA1	L-serine	0.831418	polar GC-MS
I10b	flowers	control	M82 on CANA1	L-serine	1.16371	polar GC-MS
B15a	flowers	control	M82 on CANA1	L-serine	0.888329	polar GC-MS
I10c	flowers	control	M82 on CANA1	L-serine	1.22425	polar GC-MS
I09a	flowers	control	M82 on CANA1	L-serine	1.2714	polar GC-MS
B10c	flowers	control	M82 on CANA1	L-serine	1.00883	polar GC-MS
B11d	flowers	control	CANA1	L-threonine	0.844399	polar GC-MS
B14d	flowers	control	CANA1	L-threonine	0.890918	polar GC-MS
B12d	flowers	control	CANA1	L-threonine	0.869006	polar GC-MS
B14a	flowers	control	CANA1	L-threonine	0.998431	polar GC-MS
B11c	flowers	control	CANA1	L-threonine	0.645601	polar GC-MS
B13d	flowers	control	CANA1	L-threonine	0.861775	polar GC-MS
I01c	flowers	control	CANA1	L-threonine	1.19591	polar GC-MS
2131623	flowers	control	CANA1	L-threonine	1.50988	polar GC-MS
2131612	flowers	control	CANA1	L-threonine	1.496	polar GC-MS
I03a	flowers	control	CANA1 on M82	L-threonine	0.806235	polar GC-MS
I08d	flowers	control	CANA1 on M82	L-threonine	1.01889	polar GC-MS
I08b	flowers	control	CANA1 on M82	L-threonine	0.953002	polar GC-MS
I04a	flowers	control	CANA1 on M82	L-threonine	1.06562	polar GC-MS
B01a	flowers	control	CANA1 on M82	L-threonine	0.945341	polar GC-MS
B01c	flowers	control	CANA1 on M82	L-threonine	0.992194	polar GC-MS
B17c	flowers	control	M82	L-threonine	1.2162	polar GC-MS
I05b	flowers	control	M82	L-threonine	1.09782	polar GC-MS
B05b	flowers	control	M82	L-threonine	0.870739	polar GC-MS
B17a	flowers	control	M82	L-threonine	0.918951	polar GC-MS
I06c	flowers	control	M82	L-threonine	0.921479	polar GC-MS
B06c	flowers	control	M82	L-threonine	0.850109	polar GC-MS
B06b	flowers	control	M82	L-threonine	1.1247	polar GC-MS
2131598	flowers	control	M82	L-threonine	0.797895	polar GC-MS
2131600	flowers	control	M82	L-threonine	1.2021	polar GC-MS
B10a	flowers	control	M82 on CANA1	L-threonine	0.987075	polar GC-MS
B10b	flowers	control	M82 on CANA1	L-threonine	1.04791	polar GC-MS
I10b	flowers	control	M82 on CANA1	L-threonine	1.06234	polar GC-MS
B15a	flowers	control	M82 on CANA1	L-threonine	1.03853	polar GC-MS
I10c	flowers	control	M82 on CANA1	L-threonine	0.862004	polar GC-MS
I09a	flowers	control	M82 on CANA1	L-threonine	1.42922	polar GC-MS
B10c	flowers	control	M82 on CANA1	L-threonine	0.911445	polar GC-MS
B11d	flowers	control	CANA1	L-tryptophan	1.40522	polar GC-MS
B14d	flowers	control	CANA1	L-tryptophan	1.10692	polar GC-MS
B12d	flowers	control	CANA1	L-tryptophan	1.34693	polar GC-MS
B14a	flowers	control	CANA1	L-tryptophan	1.18464	polar GC-MS
B11c	flowers	control	CANA1	L-tryptophan	0.57493	polar GC-MS
B13d	flowers	control	CANA1	L-tryptophan	1.05965	polar GC-MS
I01c	flowers	control	CANA1	L-tryptophan	0.968608	polar GC-MS
B11d	flowers	control	CANA1	L-tryptophan	0.787539	polar GC-MS
B14d	flowers	control	CANA1	L-tryptophan	0.691482	polar GC-MS
B12d	flowers	control	CANA1	L-tryptophan	0.540291	polar GC-MS
B14a	flowers	control	CANA1	L-tryptophan	0.507358	polar GC-MS
B11c	flowers	control	CANA1	L-tryptophan	0.386519	polar GC-MS
B13d	flowers	control	CANA1	L-tryptophan	0.44911	polar GC-MS
I01c	flowers	control	CANA1	L-tryptophan	0.738706	polar GC-MS
2131623	flowers	control	CANA1	L-tryptophan	1.83157	polar GC-MS
2131612	flowers	control	CANA1	L-tryptophan	2.36856	polar GC-MS
2131623	flowers	control	CANA1	L-tryptophan	0.538056	polar GC-MS
2131612	flowers	control	CANA1	L-tryptophan	0.688026	polar GC-MS
I03a	flowers	control	CANA1 on M82	L-tryptophan	0.870895	polar GC-MS
I08d	flowers	control	CANA1 on M82	L-tryptophan	0.902074	polar GC-MS
I08b	flowers	control	CANA1 on M82	L-tryptophan	0.921651	polar GC-MS
I04a	flowers	control	CANA1 on M82	L-tryptophan	1.07603	polar GC-MS
B01a	flowers	control	CANA1 on M82	L-tryptophan	1.19636	polar GC-MS
B01c	flowers	control	CANA1 on M82	L-tryptophan	0.877527	polar GC-MS
I03a	flowers	control	CANA1 on M82	L-tryptophan	0.676959	polar GC-MS
I08d	flowers	control	CANA1 on M82	L-tryptophan	0.740577	polar GC-MS
I08b	flowers	control	CANA1 on M82	L-tryptophan	0.880552	polar GC-MS
I04a	flowers	control	CANA1 on M82	L-tryptophan	1.24731	polar GC-MS
B01a	flowers	control	CANA1 on M82	L-tryptophan	0.829019	polar GC-MS
B01c	flowers	control	CANA1 on M82	L-tryptophan	0.686549	polar GC-MS
B17c	flowers	control	M82	L-tryptophan	1.07708	polar GC-MS
I05b	flowers	control	M82	L-tryptophan	0.904938	polar GC-MS
B05b	flowers	control	M82	L-tryptophan	1.09971	polar GC-MS
B17a	flowers	control	M82	L-tryptophan	1.16445	polar GC-MS
I06c	flowers	control	M82	L-tryptophan	1.03462	polar GC-MS
B06c	flowers	control	M82	L-tryptophan	1.18938	polar GC-MS
B06b	flowers	control	M82	L-tryptophan	0.52983	polar GC-MS
B17c	flowers	control	M82	L-tryptophan	2.18101	polar GC-MS
I05b	flowers	control	M82	L-tryptophan	1.01922	polar GC-MS
B05b	flowers	control	M82	L-tryptophan	0.790156	polar GC-MS
B17a	flowers	control	M82	L-tryptophan	0.673219	polar GC-MS
I06c	flowers	control	M82	L-tryptophan	0.967641	polar GC-MS
B06c	flowers	control	M82	L-tryptophan	0.669472	polar GC-MS
B06b	flowers	control	M82	L-tryptophan	0.699277	polar GC-MS
2131598	flowers	control	M82	L-tryptophan	1.39293	polar GC-MS
2131600	flowers	control	M82	L-tryptophan	0.607073	polar GC-MS
2131598	flowers	control	M82	L-tryptophan	0.601662	polar GC-MS
2131600	flowers	control	M82	L-tryptophan	1.39834	polar GC-MS
B10a	flowers	control	M82 on CANA1	L-tryptophan	0.578416	polar GC-MS
B10b	flowers	control	M82 on CANA1	L-tryptophan	0.324121	polar GC-MS
I10b	flowers	control	M82 on CANA1	L-tryptophan	1.36001	polar GC-MS
B15a	flowers	control	M82 on CANA1	L-tryptophan	0.495016	polar GC-MS
I10c	flowers	control	M82 on CANA1	L-tryptophan	0.81639	polar GC-MS
I09a	flowers	control	M82 on CANA1	L-tryptophan	0.4082	polar GC-MS
B10c	flowers	control	M82 on CANA1	L-tryptophan	0.399568	polar GC-MS
B10a	flowers	control	M82 on CANA1	L-tryptophan	0.521415	polar GC-MS
B10b	flowers	control	M82 on CANA1	L-tryptophan	0.728986	polar GC-MS
I10b	flowers	control	M82 on CANA1	L-tryptophan	0.831832	polar GC-MS
B15a	flowers	control	M82 on CANA1	L-tryptophan	0.777737	polar GC-MS
I10c	flowers	control	M82 on CANA1	L-tryptophan	0.540783	polar GC-MS
I09a	flowers	control	M82 on CANA1	L-tryptophan	1.42208	polar GC-MS
B10c	flowers	control	M82 on CANA1	L-tryptophan	0.921955	polar GC-MS
B11d	flowers	control	CANA1	L-tyrosine	1.02842	polar GC-MS
B14d	flowers	control	CANA1	L-tyrosine	0.982351	polar GC-MS
B12d	flowers	control	CANA1	L-tyrosine	0.784184	polar GC-MS
B14a	flowers	control	CANA1	L-tyrosine	0.560726	polar GC-MS
B11c	flowers	control	CANA1	L-tyrosine	0.548629	polar GC-MS
B13d	flowers	control	CANA1	L-tyrosine	0.527592	polar GC-MS
I01c	flowers	control	CANA1	L-tyrosine	1.04476	polar GC-MS
2131623	flowers	control	CANA1	L-tyrosine	1.18965	polar GC-MS
2131612	flowers	control	CANA1	L-tyrosine	1.74728	polar GC-MS
I03a	flowers	control	CANA1 on M82	L-tyrosine	0.870675	polar GC-MS
I08d	flowers	control	CANA1 on M82	L-tyrosine	0.783655	polar GC-MS
I08b	flowers	control	CANA1 on M82	L-tyrosine	0.773415	polar GC-MS
I04a	flowers	control	CANA1 on M82	L-tyrosine	1.08827	polar GC-MS
B01a	flowers	control	CANA1 on M82	L-tyrosine	1.05195	polar GC-MS
B01c	flowers	control	CANA1 on M82	L-tyrosine	0.998817	polar GC-MS
B17c	flowers	control	M82	L-tyrosine	2.20996	polar GC-MS
I05b	flowers	control	M82	L-tyrosine	0.848956	polar GC-MS
B05b	flowers	control	M82	L-tyrosine	0.773149	polar GC-MS
B17a	flowers	control	M82	L-tyrosine	0.868031	polar GC-MS
I06c	flowers	control	M82	L-tyrosine	0.690862	polar GC-MS
B06c	flowers	control	M82	L-tyrosine	0.688997	polar GC-MS
B06b	flowers	control	M82	L-tyrosine	0.920043	polar GC-MS
2131598	flowers	control	M82	L-tyrosine	0.689124	polar GC-MS
2131600	flowers	control	M82	L-tyrosine	1.31088	polar GC-MS
B10a	flowers	control	M82 on CANA1	L-tyrosine	0.693077	polar GC-MS
B10b	flowers	control	M82 on CANA1	L-tyrosine	0.824902	polar GC-MS
I10b	flowers	control	M82 on CANA1	L-tyrosine	1.44303	polar GC-MS
B15a	flowers	control	M82 on CANA1	L-tyrosine	0.838103	polar GC-MS
I10c	flowers	control	M82 on CANA1	L-tyrosine	0.553931	polar GC-MS
I09a	flowers	control	M82 on CANA1	L-tyrosine	1.51991	polar GC-MS
B10c	flowers	control	M82 on CANA1	L-tyrosine	0.821702	polar GC-MS
B11d	flowers	control	CANA1	L-valine	0.841543	polar GC-MS
B14d	flowers	control	CANA1	L-valine	0.811306	polar GC-MS
B12d	flowers	control	CANA1	L-valine	0.741296	polar GC-MS
B14a	flowers	control	CANA1	L-valine	0.781429	polar GC-MS
B11c	flowers	control	CANA1	L-valine	0.630258	polar GC-MS
B13d	flowers	control	CANA1	L-valine	0.703658	polar GC-MS
I01c	flowers	control	CANA1	L-valine	0.994087	polar GC-MS
2131623	flowers	control	CANA1	L-valine	1.42649	polar GC-MS
2131612	flowers	control	CANA1	L-valine	1.35846	polar GC-MS
I03a	flowers	control	CANA1 on M82	L-valine	0.717008	polar GC-MS
I08d	flowers	control	CANA1 on M82	L-valine	0.84507	polar GC-MS
I08b	flowers	control	CANA1 on M82	L-valine	0.797002	polar GC-MS
I04a	flowers	control	CANA1 on M82	L-valine	0.919284	polar GC-MS
B01a	flowers	control	CANA1 on M82	L-valine	0.91739	polar GC-MS
B01c	flowers	control	CANA1 on M82	L-valine	0.948801	polar GC-MS
B17c	flowers	control	M82	L-valine	1.28906	polar GC-MS
I05b	flowers	control	M82	L-valine	1.02559	polar GC-MS
B05b	flowers	control	M82	L-valine	0.939703	polar GC-MS
B17a	flowers	control	M82	L-valine	0.844757	polar GC-MS
I06c	flowers	control	M82	L-valine	0.829795	polar GC-MS
B06c	flowers	control	M82	L-valine	0.820648	polar GC-MS
B06b	flowers	control	M82	L-valine	1.25045	polar GC-MS
2131598	flowers	control	M82	L-valine	0.828024	polar GC-MS
2131600	flowers	control	M82	L-valine	1.17198	polar GC-MS
B10a	flowers	control	M82 on CANA1	L-valine	1.04275	polar GC-MS
B10b	flowers	control	M82 on CANA1	L-valine	0.982567	polar GC-MS
I10b	flowers	control	M82 on CANA1	L-valine	1.06433	polar GC-MS
B15a	flowers	control	M82 on CANA1	L-valine	0.818313	polar GC-MS
I10c	flowers	control	M82 on CANA1	L-valine	0.777269	polar GC-MS
I09a	flowers	control	M82 on CANA1	L-valine	1.34955	polar GC-MS
B10c	flowers	control	M82 on CANA1	L-valine	0.724596	polar GC-MS
B11d	flowers	control	CANA1	Methyl alpha-D-mannopyranoside	0.613182	polar GC-MS
B14d	flowers	control	CANA1	Methyl alpha-D-mannopyranoside	0.406899	polar GC-MS
B12d	flowers	control	CANA1	Methyl alpha-D-mannopyranoside	0.651517	polar GC-MS
B14a	flowers	control	CANA1	Methyl alpha-D-mannopyranoside	0.585507	polar GC-MS
B11c	flowers	control	CANA1	Methyl alpha-D-mannopyranoside	0.457588	polar GC-MS
B13d	flowers	control	CANA1	Methyl alpha-D-mannopyranoside	0.562063	polar GC-MS
I01c	flowers	control	CANA1	Methyl alpha-D-mannopyranoside	0.705684	polar GC-MS
2131623	flowers	control	CANA1	Methyl alpha-D-mannopyranoside	0.865037	polar GC-MS
2131612	flowers	control	CANA1	Methyl alpha-D-mannopyranoside	0.524548	polar GC-MS
I03a	flowers	control	CANA1 on M82	Methyl alpha-D-mannopyranoside	0.461764	polar GC-MS
I08d	flowers	control	CANA1 on M82	Methyl alpha-D-mannopyranoside	0.602313	polar GC-MS
I08b	flowers	control	CANA1 on M82	Methyl alpha-D-mannopyranoside	0.874681	polar GC-MS
I04a	flowers	control	CANA1 on M82	Methyl alpha-D-mannopyranoside	0.725045	polar GC-MS
B01a	flowers	control	CANA1 on M82	Methyl alpha-D-mannopyranoside	0.487527	polar GC-MS
B01c	flowers	control	CANA1 on M82	Methyl alpha-D-mannopyranoside	0.584488	polar GC-MS
B17c	flowers	control	M82	Methyl alpha-D-mannopyranoside	0.729381	polar GC-MS
I05b	flowers	control	M82	Methyl alpha-D-mannopyranoside	0.865338	polar GC-MS
B05b	flowers	control	M82	Methyl alpha-D-mannopyranoside	0.870114	polar GC-MS
B17a	flowers	control	M82	Methyl alpha-D-mannopyranoside	1.14012	polar GC-MS
I06c	flowers	control	M82	Methyl alpha-D-mannopyranoside	1.06867	polar GC-MS
B06c	flowers	control	M82	Methyl alpha-D-mannopyranoside	1.09561	polar GC-MS
B06b	flowers	control	M82	Methyl alpha-D-mannopyranoside	1.23077	polar GC-MS
2131598	flowers	control	M82	Methyl alpha-D-mannopyranoside	0.564612	polar GC-MS
2131600	flowers	control	M82	Methyl alpha-D-mannopyranoside	1.43539	polar GC-MS
B10a	flowers	control	M82 on CANA1	Methyl alpha-D-mannopyranoside	1.13272	polar GC-MS
B10b	flowers	control	M82 on CANA1	Methyl alpha-D-mannopyranoside	0.799593	polar GC-MS
I10b	flowers	control	M82 on CANA1	Methyl alpha-D-mannopyranoside	0.666634	polar GC-MS
B15a	flowers	control	M82 on CANA1	Methyl alpha-D-mannopyranoside	1.0123	polar GC-MS
I10c	flowers	control	M82 on CANA1	Methyl alpha-D-mannopyranoside	0.529078	polar GC-MS
I09a	flowers	control	M82 on CANA1	Methyl alpha-D-mannopyranoside	1.53347	polar GC-MS
B10c	flowers	control	M82 on CANA1	Methyl alpha-D-mannopyranoside	0.994209	polar GC-MS
B11d	flowers	control	CANA1	O-acetylserine	1.01532	polar GC-MS
B14d	flowers	control	CANA1	O-acetylserine	0.812039	polar GC-MS
B12d	flowers	control	CANA1	O-acetylserine	0.728675	polar GC-MS
B14a	flowers	control	CANA1	O-acetylserine	0.840145	polar GC-MS
B11c	flowers	control	CANA1	O-acetylserine	0.580689	polar GC-MS
B13d	flowers	control	CANA1	O-acetylserine	0.757084	polar GC-MS
I01c	flowers	control	CANA1	O-acetylserine	0.898964	polar GC-MS
2131623	flowers	control	CANA1	O-acetylserine	1.95529	polar GC-MS
2131612	flowers	control	CANA1	O-acetylserine	0.914099	polar GC-MS
I03a	flowers	control	CANA1 on M82	O-acetylserine	0.791347	polar GC-MS
I08d	flowers	control	CANA1 on M82	O-acetylserine	0.470672	polar GC-MS
I08b	flowers	control	CANA1 on M82	O-acetylserine	0.787978	polar GC-MS
I04a	flowers	control	CANA1 on M82	O-acetylserine	1.08277	polar GC-MS
B01a	flowers	control	CANA1 on M82	O-acetylserine	0.571975	polar GC-MS
B01c	flowers	control	CANA1 on M82	O-acetylserine	0.430798	polar GC-MS
B17c	flowers	control	M82	O-acetylserine	0.818331	polar GC-MS
I05b	flowers	control	M82	O-acetylserine	1.19537	polar GC-MS
B05b	flowers	control	M82	O-acetylserine	0.699994	polar GC-MS
B17a	flowers	control	M82	O-acetylserine	0.730204	polar GC-MS
I06c	flowers	control	M82	O-acetylserine	1.60538	polar GC-MS
B06c	flowers	control	M82	O-acetylserine	1.04211	polar GC-MS
B06b	flowers	control	M82	O-acetylserine	0.908615	polar GC-MS
2131598	flowers	control	M82	O-acetylserine	0.607149	polar GC-MS
2131600	flowers	control	M82	O-acetylserine	1.39285	polar GC-MS
B10a	flowers	control	M82 on CANA1	O-acetylserine	1.1344	polar GC-MS
B10b	flowers	control	M82 on CANA1	O-acetylserine	0.791133	polar GC-MS
I10b	flowers	control	M82 on CANA1	O-acetylserine	0.912902	polar GC-MS
B15a	flowers	control	M82 on CANA1	O-acetylserine	0.463656	polar GC-MS
I10c	flowers	control	M82 on CANA1	O-acetylserine	0.700847	polar GC-MS
I09a	flowers	control	M82 on CANA1	O-acetylserine	0.521966	polar GC-MS
B10c	flowers	control	M82 on CANA1	O-acetylserine	1.1766	polar GC-MS
B11d	flowers	control	CANA1	adenine	0.632527	polar GC-MS
B14d	flowers	control	CANA1	adenine	0.520355	polar GC-MS
B12d	flowers	control	CANA1	adenine	0.801453	polar GC-MS
B14a	flowers	control	CANA1	adenine	0.774289	polar GC-MS
B11c	flowers	control	CANA1	adenine	0.441046	polar GC-MS
B13d	flowers	control	CANA1	adenine	0.770305	polar GC-MS
I01c	flowers	control	CANA1	adenine	0.97201	polar GC-MS
2131623	flowers	control	CANA1	adenine	2.82521	polar GC-MS
2131612	flowers	control	CANA1	adenine	0.0748974	polar GC-MS
I03a	flowers	control	CANA1 on M82	adenine	0.553415	polar GC-MS
I08d	flowers	control	CANA1 on M82	adenine	0.730196	polar GC-MS
I08b	flowers	control	CANA1 on M82	adenine	1.0474	polar GC-MS
I04a	flowers	control	CANA1 on M82	adenine	1.07376	polar GC-MS
B01a	flowers	control	CANA1 on M82	adenine	0.766824	polar GC-MS
B01c	flowers	control	CANA1 on M82	adenine	0.420927	polar GC-MS
B17c	flowers	control	M82	adenine	0.880307	polar GC-MS
I05b	flowers	control	M82	adenine	1.09047	polar GC-MS
B05b	flowers	control	M82	adenine	0.781345	polar GC-MS
B17a	flowers	control	M82	adenine	0.954785	polar GC-MS
I06c	flowers	control	M82	adenine	1.12026	polar GC-MS
B06c	flowers	control	M82	adenine	0.910509	polar GC-MS
B06b	flowers	control	M82	adenine	1.26232	polar GC-MS
2131598	flowers	control	M82	adenine	0.238521	polar GC-MS
2131600	flowers	control	M82	adenine	1.76148	polar GC-MS
B10a	flowers	control	M82 on CANA1	adenine	1.09484	polar GC-MS
B10b	flowers	control	M82 on CANA1	adenine	0.968848	polar GC-MS
I10b	flowers	control	M82 on CANA1	adenine	0.629124	polar GC-MS
B15a	flowers	control	M82 on CANA1	adenine	0.954566	polar GC-MS
I10c	flowers	control	M82 on CANA1	adenine	0.534458	polar GC-MS
I09a	flowers	control	M82 on CANA1	adenine	2.0915	polar GC-MS
B10c	flowers	control	M82 on CANA1	adenine	0.853985	polar GC-MS
B11d	flowers	control	CANA1	adenosine-5-monophosphate	0.675697	polar GC-MS
B14d	flowers	control	CANA1	adenosine-5-monophosphate	0.800768	polar GC-MS
B12d	flowers	control	CANA1	adenosine-5-monophosphate	0.827715	polar GC-MS
B14a	flowers	control	CANA1	adenosine-5-monophosphate	0.729171	polar GC-MS
B11c	flowers	control	CANA1	adenosine-5-monophosphate	0.471887	polar GC-MS
B13d	flowers	control	CANA1	adenosine-5-monophosphate	0.777811	polar GC-MS
I01c	flowers	control	CANA1	adenosine-5-monophosphate	1.0323	polar GC-MS
2131623	flowers	control	CANA1	adenosine-5-monophosphate	0.229979	polar GC-MS
2131612	flowers	control	CANA1	adenosine-5-monophosphate	0.719652	polar GC-MS
I03a	flowers	control	CANA1 on M82	adenosine-5-monophosphate	0.543506	polar GC-MS
I08d	flowers	control	CANA1 on M82	adenosine-5-monophosphate	0.516407	polar GC-MS
I08b	flowers	control	CANA1 on M82	adenosine-5-monophosphate	1.17634	polar GC-MS
I04a	flowers	control	CANA1 on M82	adenosine-5-monophosphate	1.08581	polar GC-MS
B01a	flowers	control	CANA1 on M82	adenosine-5-monophosphate	0.77038	polar GC-MS
B01c	flowers	control	CANA1 on M82	adenosine-5-monophosphate	0.28751	polar GC-MS
B17c	flowers	control	M82	adenosine-5-monophosphate	0.780849	polar GC-MS
I05b	flowers	control	M82	adenosine-5-monophosphate	1.22083	polar GC-MS
B05b	flowers	control	M82	adenosine-5-monophosphate	0.621425	polar GC-MS
B17a	flowers	control	M82	adenosine-5-monophosphate	0.616868	polar GC-MS
I06c	flowers	control	M82	adenosine-5-monophosphate	1.55993	polar GC-MS
B06c	flowers	control	M82	adenosine-5-monophosphate	0.814368	polar GC-MS
B06b	flowers	control	M82	adenosine-5-monophosphate	1.38572	polar GC-MS
2131598	flowers	control	M82	adenosine-5-monophosphate	0.76181	polar GC-MS
2131600	flowers	control	M82	adenosine-5-monophosphate	1.23819	polar GC-MS
B10a	flowers	control	M82 on CANA1	adenosine-5-monophosphate	1.37883	polar GC-MS
B10b	flowers	control	M82 on CANA1	adenosine-5-monophosphate	0.715685	polar GC-MS
I10b	flowers	control	M82 on CANA1	adenosine-5-monophosphate	0.765596	polar GC-MS
B15a	flowers	control	M82 on CANA1	adenosine-5-monophosphate	0.854945	polar GC-MS
I10c	flowers	control	M82 on CANA1	adenosine-5-monophosphate	0.637879	polar GC-MS
I09a	flowers	control	M82 on CANA1	adenosine-5-monophosphate	2.27845	polar GC-MS
B10c	flowers	control	M82 on CANA1	adenosine-5-monophosphate	0.656498	polar GC-MS
B11d	flowers	control	CANA1	adipic_acid	1.01637	polar GC-MS
B14d	flowers	control	CANA1	adipic_acid	0.7174	polar GC-MS
B12d	flowers	control	CANA1	adipic_acid	1.11125	polar GC-MS
B14a	flowers	control	CANA1	adipic_acid	1.00003	polar GC-MS
B11c	flowers	control	CANA1	adipic_acid	0.913357	polar GC-MS
B13d	flowers	control	CANA1	adipic_acid	0.906334	polar GC-MS
I01c	flowers	control	CANA1	adipic_acid	1.16773	polar GC-MS
2131623	flowers	control	CANA1	adipic_acid	1.54645	polar GC-MS
2131612	flowers	control	CANA1	adipic_acid	0.707653	polar GC-MS
I03a	flowers	control	CANA1 on M82	adipic_acid	0.676295	polar GC-MS
I08d	flowers	control	CANA1 on M82	adipic_acid	1.21937	polar GC-MS
I08b	flowers	control	CANA1 on M82	adipic_acid	1.4061	polar GC-MS
I04a	flowers	control	CANA1 on M82	adipic_acid	1.08077	polar GC-MS
B01a	flowers	control	CANA1 on M82	adipic_acid	0.972383	polar GC-MS
B01c	flowers	control	CANA1 on M82	adipic_acid	1.54274	polar GC-MS
B17c	flowers	control	M82	adipic_acid	0.753827	polar GC-MS
I05b	flowers	control	M82	adipic_acid	1.10394	polar GC-MS
B05b	flowers	control	M82	adipic_acid	0.830732	polar GC-MS
B17a	flowers	control	M82	adipic_acid	0.686925	polar GC-MS
I06c	flowers	control	M82	adipic_acid	1.29236	polar GC-MS
B06c	flowers	control	M82	adipic_acid	1.15036	polar GC-MS
B06b	flowers	control	M82	adipic_acid	1.18185	polar GC-MS
2131598	flowers	control	M82	adipic_acid	1.20668	polar GC-MS
2131600	flowers	control	M82	adipic_acid	0.793319	polar GC-MS
B10a	flowers	control	M82 on CANA1	adipic_acid	0.882028	polar GC-MS
B10b	flowers	control	M82 on CANA1	adipic_acid	1.10046	polar GC-MS
I10b	flowers	control	M82 on CANA1	adipic_acid	0.793876	polar GC-MS
B15a	flowers	control	M82 on CANA1	adipic_acid	0.757936	polar GC-MS
I10c	flowers	control	M82 on CANA1	adipic_acid	0.816532	polar GC-MS
I09a	flowers	control	M82 on CANA1	adipic_acid	1.08979	polar GC-MS
B10c	flowers	control	M82 on CANA1	adipic_acid	0.608459	polar GC-MS
B11d	flowers	control	CANA1	ascorbic_acid	0.806466	polar GC-MS
B14d	flowers	control	CANA1	ascorbic_acid	0.741878	polar GC-MS
B12d	flowers	control	CANA1	ascorbic_acid	1.04294	polar GC-MS
B14a	flowers	control	CANA1	ascorbic_acid	0.730165	polar GC-MS
B11c	flowers	control	CANA1	ascorbic_acid	0.559731	polar GC-MS
B13d	flowers	control	CANA1	ascorbic_acid	0.782269	polar GC-MS
I01c	flowers	control	CANA1	ascorbic_acid	1.25085	polar GC-MS
2131623	flowers	control	CANA1	ascorbic_acid	0.500166	polar GC-MS
2131612	flowers	control	CANA1	ascorbic_acid	0.333669	polar GC-MS
I03a	flowers	control	CANA1 on M82	ascorbic_acid	0.591913	polar GC-MS
I08d	flowers	control	CANA1 on M82	ascorbic_acid	0.371273	polar GC-MS
I08b	flowers	control	CANA1 on M82	ascorbic_acid	0.640619	polar GC-MS
I04a	flowers	control	CANA1 on M82	ascorbic_acid	0.669299	polar GC-MS
B01a	flowers	control	CANA1 on M82	ascorbic_acid	0.925913	polar GC-MS
B01c	flowers	control	CANA1 on M82	ascorbic_acid	0.68304	polar GC-MS
B17c	flowers	control	M82	ascorbic_acid	0.161087	polar GC-MS
I05b	flowers	control	M82	ascorbic_acid	0.837068	polar GC-MS
B05b	flowers	control	M82	ascorbic_acid	0.791845	polar GC-MS
B17a	flowers	control	M82	ascorbic_acid	1.05482	polar GC-MS
I06c	flowers	control	M82	ascorbic_acid	0.758764	polar GC-MS
B06c	flowers	control	M82	ascorbic_acid	1.34532	polar GC-MS
B06b	flowers	control	M82	ascorbic_acid	2.0511	polar GC-MS
2131598	flowers	control	M82	ascorbic_acid	1.45739	polar GC-MS
2131600	flowers	control	M82	ascorbic_acid	0.542609	polar GC-MS
B10a	flowers	control	M82 on CANA1	ascorbic_acid	1.66304	polar GC-MS
B10b	flowers	control	M82 on CANA1	ascorbic_acid	0.419758	polar GC-MS
I10b	flowers	control	M82 on CANA1	ascorbic_acid	0.389351	polar GC-MS
B15a	flowers	control	M82 on CANA1	ascorbic_acid	1.2085	polar GC-MS
I10c	flowers	control	M82 on CANA1	ascorbic_acid	0.72218	polar GC-MS
I09a	flowers	control	M82 on CANA1	ascorbic_acid	1.80956	polar GC-MS
B10c	flowers	control	M82 on CANA1	ascorbic_acid	1.08663	polar GC-MS
B11d	flowers	control	CANA1	benzoic_acid	1.07438	polar GC-MS
B14d	flowers	control	CANA1	benzoic_acid	0.970931	polar GC-MS
B12d	flowers	control	CANA1	benzoic_acid	1.03703	polar GC-MS
B14a	flowers	control	CANA1	benzoic_acid	0.987474	polar GC-MS
B11c	flowers	control	CANA1	benzoic_acid	0.897458	polar GC-MS
B13d	flowers	control	CANA1	benzoic_acid	0.944606	polar GC-MS
I01c	flowers	control	CANA1	benzoic_acid	0.96536	polar GC-MS
2131623	flowers	control	CANA1	benzoic_acid	0.757304	polar GC-MS
2131612	flowers	control	CANA1	benzoic_acid	0.840299	polar GC-MS
I03a	flowers	control	CANA1 on M82	benzoic_acid	0.898695	polar GC-MS
I08d	flowers	control	CANA1 on M82	benzoic_acid	1.00398	polar GC-MS
I08b	flowers	control	CANA1 on M82	benzoic_acid	0.930538	polar GC-MS
I04a	flowers	control	CANA1 on M82	benzoic_acid	1.02472	polar GC-MS
B01a	flowers	control	CANA1 on M82	benzoic_acid	1.07151	polar GC-MS
B01c	flowers	control	CANA1 on M82	benzoic_acid	1.09281	polar GC-MS
B17c	flowers	control	M82	benzoic_acid	1.05227	polar GC-MS
I05b	flowers	control	M82	benzoic_acid	0.999572	polar GC-MS
B05b	flowers	control	M82	benzoic_acid	0.968338	polar GC-MS
B17a	flowers	control	M82	benzoic_acid	1.01653	polar GC-MS
I06c	flowers	control	M82	benzoic_acid	0.968604	polar GC-MS
B06c	flowers	control	M82	benzoic_acid	0.970197	polar GC-MS
B06b	flowers	control	M82	benzoic_acid	1.02449	polar GC-MS
2131598	flowers	control	M82	benzoic_acid	1.05085	polar GC-MS
2131600	flowers	control	M82	benzoic_acid	0.949149	polar GC-MS
B10a	flowers	control	M82 on CANA1	benzoic_acid	0.959631	polar GC-MS
B10b	flowers	control	M82 on CANA1	benzoic_acid	1.07639	polar GC-MS
I10b	flowers	control	M82 on CANA1	benzoic_acid	1.02725	polar GC-MS
B15a	flowers	control	M82 on CANA1	benzoic_acid	1.01928	polar GC-MS
I10c	flowers	control	M82 on CANA1	benzoic_acid	0.987436	polar GC-MS
I09a	flowers	control	M82 on CANA1	benzoic_acid	1.00948	polar GC-MS
B10c	flowers	control	M82 on CANA1	benzoic_acid	0.941921	polar GC-MS
B11d	flowers	control	CANA1	benzyl_alchohol	1.02274	polar GC-MS
B14d	flowers	control	CANA1	benzyl_alchohol	0.962973	polar GC-MS
B12d	flowers	control	CANA1	benzyl_alchohol	1.01295	polar GC-MS
B14a	flowers	control	CANA1	benzyl_alchohol	0.952301	polar GC-MS
B11c	flowers	control	CANA1	benzyl_alchohol	0.956858	polar GC-MS
B13d	flowers	control	CANA1	benzyl_alchohol	0.973818	polar GC-MS
I01c	flowers	control	CANA1	benzyl_alchohol	0.952812	polar GC-MS
2131623	flowers	control	CANA1	benzyl_alchohol	0.5271	polar GC-MS
2131612	flowers	control	CANA1	benzyl_alchohol	1.18921	polar GC-MS
I03a	flowers	control	CANA1 on M82	benzyl_alchohol	0.950045	polar GC-MS
I08d	flowers	control	CANA1 on M82	benzyl_alchohol	0.98205	polar GC-MS
I08b	flowers	control	CANA1 on M82	benzyl_alchohol	0.976838	polar GC-MS
I04a	flowers	control	CANA1 on M82	benzyl_alchohol	0.985614	polar GC-MS
B01a	flowers	control	CANA1 on M82	benzyl_alchohol	1.00226	polar GC-MS
B01c	flowers	control	CANA1 on M82	benzyl_alchohol	1.16189	polar GC-MS
B17c	flowers	control	M82	benzyl_alchohol	1.01696	polar GC-MS
I05b	flowers	control	M82	benzyl_alchohol	1.04547	polar GC-MS
B05b	flowers	control	M82	benzyl_alchohol	1.02188	polar GC-MS
B17a	flowers	control	M82	benzyl_alchohol	0.938337	polar GC-MS
I06c	flowers	control	M82	benzyl_alchohol	0.890891	polar GC-MS
B06c	flowers	control	M82	benzyl_alchohol	0.943373	polar GC-MS
B06b	flowers	control	M82	benzyl_alchohol	1.1431	polar GC-MS
2131598	flowers	control	M82	benzyl_alchohol	1.24509	polar GC-MS
2131600	flowers	control	M82	benzyl_alchohol	0.754913	polar GC-MS
B10a	flowers	control	M82 on CANA1	benzyl_alchohol	1.00195	polar GC-MS
B10b	flowers	control	M82 on CANA1	benzyl_alchohol	1.14574	polar GC-MS
I10b	flowers	control	M82 on CANA1	benzyl_alchohol	0.985993	polar GC-MS
B15a	flowers	control	M82 on CANA1	benzyl_alchohol	1.00401	polar GC-MS
I10c	flowers	control	M82 on CANA1	benzyl_alchohol	1.01791	polar GC-MS
I09a	flowers	control	M82 on CANA1	benzyl_alchohol	0.966602	polar GC-MS
B10c	flowers	control	M82 on CANA1	benzyl_alchohol	0.92433	polar GC-MS
B11d	flowers	control	CANA1	beta-alanine	0.679494	polar GC-MS
B14d	flowers	control	CANA1	beta-alanine	0.536029	polar GC-MS
B12d	flowers	control	CANA1	beta-alanine	0.600586	polar GC-MS
B14a	flowers	control	CANA1	beta-alanine	0.890714	polar GC-MS
B11c	flowers	control	CANA1	beta-alanine	0.501971	polar GC-MS
B13d	flowers	control	CANA1	beta-alanine	0.719309	polar GC-MS
I01c	flowers	control	CANA1	beta-alanine	0.736905	polar GC-MS
2131623	flowers	control	CANA1	beta-alanine	1.67786	polar GC-MS
2131612	flowers	control	CANA1	beta-alanine	0.926711	polar GC-MS
I03a	flowers	control	CANA1 on M82	beta-alanine	0.533784	polar GC-MS
I08d	flowers	control	CANA1 on M82	beta-alanine	0.537479	polar GC-MS
I08b	flowers	control	CANA1 on M82	beta-alanine	0.48579	polar GC-MS
I04a	flowers	control	CANA1 on M82	beta-alanine	0.773299	polar GC-MS
B01a	flowers	control	CANA1 on M82	beta-alanine	0.625201	polar GC-MS
B01c	flowers	control	CANA1 on M82	beta-alanine	0.601536	polar GC-MS
B17c	flowers	control	M82	beta-alanine	0.694935	polar GC-MS
I05b	flowers	control	M82	beta-alanine	1.13901	polar GC-MS
B05b	flowers	control	M82	beta-alanine	1.06711	polar GC-MS
B17a	flowers	control	M82	beta-alanine	0.790074	polar GC-MS
I06c	flowers	control	M82	beta-alanine	1.09624	polar GC-MS
B06c	flowers	control	M82	beta-alanine	0.991992	polar GC-MS
B06b	flowers	control	M82	beta-alanine	1.22064	polar GC-MS
2131598	flowers	control	M82	beta-alanine	0.756482	polar GC-MS
2131600	flowers	control	M82	beta-alanine	1.24352	polar GC-MS
B10a	flowers	control	M82 on CANA1	beta-alanine	1.34759	polar GC-MS
B10b	flowers	control	M82 on CANA1	beta-alanine	0.865209	polar GC-MS
I10b	flowers	control	M82 on CANA1	beta-alanine	0.62754	polar GC-MS
B15a	flowers	control	M82 on CANA1	beta-alanine	0.742952	polar GC-MS
I10c	flowers	control	M82 on CANA1	beta-alanine	0.565062	polar GC-MS
I09a	flowers	control	M82 on CANA1	beta-alanine	0.791166	polar GC-MS
B10c	flowers	control	M82 on CANA1	beta-alanine	1.12107	polar GC-MS
B11d	flowers	control	CANA1	beta-cyano-L-alanine	0.777835	polar GC-MS
B14d	flowers	control	CANA1	beta-cyano-L-alanine	0.695997	polar GC-MS
B12d	flowers	control	CANA1	beta-cyano-L-alanine	0.769368	polar GC-MS
B14a	flowers	control	CANA1	beta-cyano-L-alanine	0.911202	polar GC-MS
B11c	flowers	control	CANA1	beta-cyano-L-alanine	0.770044	polar GC-MS
B13d	flowers	control	CANA1	beta-cyano-L-alanine	0.814187	polar GC-MS
I01c	flowers	control	CANA1	beta-cyano-L-alanine	0.985765	polar GC-MS
2131623	flowers	control	CANA1	beta-cyano-L-alanine	0.909191	polar GC-MS
2131612	flowers	control	CANA1	beta-cyano-L-alanine	0.738966	polar GC-MS
I03a	flowers	control	CANA1 on M82	beta-cyano-L-alanine	0.850047	polar GC-MS
I08d	flowers	control	CANA1 on M82	beta-cyano-L-alanine	2.10259	polar GC-MS
I08b	flowers	control	CANA1 on M82	beta-cyano-L-alanine	1.28833	polar GC-MS
I04a	flowers	control	CANA1 on M82	beta-cyano-L-alanine	1.14454	polar GC-MS
B01a	flowers	control	CANA1 on M82	beta-cyano-L-alanine	0.938701	polar GC-MS
B01c	flowers	control	CANA1 on M82	beta-cyano-L-alanine	1.65471	polar GC-MS
B17c	flowers	control	M82	beta-cyano-L-alanine	1.99493	polar GC-MS
I05b	flowers	control	M82	beta-cyano-L-alanine	0.807026	polar GC-MS
B05b	flowers	control	M82	beta-cyano-L-alanine	1.15355	polar GC-MS
B17a	flowers	control	M82	beta-cyano-L-alanine	0.378388	polar GC-MS
I06c	flowers	control	M82	beta-cyano-L-alanine	0.916982	polar GC-MS
B06c	flowers	control	M82	beta-cyano-L-alanine	0.722033	polar GC-MS
B06b	flowers	control	M82	beta-cyano-L-alanine	1.02709	polar GC-MS
2131598	flowers	control	M82	beta-cyano-L-alanine	0.617304	polar GC-MS
2131600	flowers	control	M82	beta-cyano-L-alanine	1.3827	polar GC-MS
B10a	flowers	control	M82 on CANA1	beta-cyano-L-alanine	0.780663	polar GC-MS
B10b	flowers	control	M82 on CANA1	beta-cyano-L-alanine	0.702879	polar GC-MS
I10b	flowers	control	M82 on CANA1	beta-cyano-L-alanine	0.766966	polar GC-MS
B15a	flowers	control	M82 on CANA1	beta-cyano-L-alanine	0.701893	polar GC-MS
I10c	flowers	control	M82 on CANA1	beta-cyano-L-alanine	0.491215	polar GC-MS
I09a	flowers	control	M82 on CANA1	beta-cyano-L-alanine	1.16665	polar GC-MS
B10c	flowers	control	M82 on CANA1	beta-cyano-L-alanine	0.578801	polar GC-MS
B11d	flowers	control	CANA1	calystegine_a_3	5.02771	polar GC-MS
B14d	flowers	control	CANA1	calystegine_a_3	1.87898	polar GC-MS
B12d	flowers	control	CANA1	calystegine_a_3	2.65773	polar GC-MS
B14a	flowers	control	CANA1	calystegine_a_3	2.13779	polar GC-MS
B11c	flowers	control	CANA1	calystegine_a_3	2.53557	polar GC-MS
B13d	flowers	control	CANA1	calystegine_a_3	4.30613	polar GC-MS
I01c	flowers	control	CANA1	calystegine_a_3	7.85413	polar GC-MS
2131623	flowers	control	CANA1	calystegine_a_3	2.4898	polar GC-MS
2131612	flowers	control	CANA1	calystegine_a_3	0.962583	polar GC-MS
I03a	flowers	control	CANA1 on M82	calystegine_a_3	1.90795	polar GC-MS
I08d	flowers	control	CANA1 on M82	calystegine_a_3	2.37701	polar GC-MS
I08b	flowers	control	CANA1 on M82	calystegine_a_3	2.78529	polar GC-MS
I04a	flowers	control	CANA1 on M82	calystegine_a_3	2.39175	polar GC-MS
B01a	flowers	control	CANA1 on M82	calystegine_a_3	1.01034	polar GC-MS
B01c	flowers	control	CANA1 on M82	calystegine_a_3	1.19444	polar GC-MS
B17c	flowers	control	M82	calystegine_a_3	0.493873	polar GC-MS
I05b	flowers	control	M82	calystegine_a_3	1.89172	polar GC-MS
B05b	flowers	control	M82	calystegine_a_3	1.19863	polar GC-MS
B17a	flowers	control	M82	calystegine_a_3	0.977958	polar GC-MS
I06c	flowers	control	M82	calystegine_a_3	1.08694	polar GC-MS
B06c	flowers	control	M82	calystegine_a_3	0.467735	polar GC-MS
B06b	flowers	control	M82	calystegine_a_3	0.883138	polar GC-MS
2131598	flowers	control	M82	calystegine_a_3	1.20233	polar GC-MS
2131600	flowers	control	M82	calystegine_a_3	0.797673	polar GC-MS
B10a	flowers	control	M82 on CANA1	calystegine_a_3	0.78267	polar GC-MS
B10b	flowers	control	M82 on CANA1	calystegine_a_3	2.60642	polar GC-MS
I10b	flowers	control	M82 on CANA1	calystegine_a_3	1.49713	polar GC-MS
B15a	flowers	control	M82 on CANA1	calystegine_a_3	1.31349	polar GC-MS
I10c	flowers	control	M82 on CANA1	calystegine_a_3	1.03994	polar GC-MS
I09a	flowers	control	M82 on CANA1	calystegine_a_3	1.09821	polar GC-MS
B10c	flowers	control	M82 on CANA1	calystegine_a_3	0.843073	polar GC-MS
B11d	flowers	control	CANA1	calystegine_b_2	1.79937	polar GC-MS
B14d	flowers	control	CANA1	calystegine_b_2	1.47803	polar GC-MS
B12d	flowers	control	CANA1	calystegine_b_2	1.33078	polar GC-MS
B14a	flowers	control	CANA1	calystegine_b_2	0.991674	polar GC-MS
B11c	flowers	control	CANA1	calystegine_b_2	1.72827	polar GC-MS
B13d	flowers	control	CANA1	calystegine_b_2	1.73491	polar GC-MS
I01c	flowers	control	CANA1	calystegine_b_2	2.92527	polar GC-MS
2131623	flowers	control	CANA1	calystegine_b_2	7.10746	polar GC-MS
2131612	flowers	control	CANA1	calystegine_b_2	2.14819	polar GC-MS
I03a	flowers	control	CANA1 on M82	calystegine_b_2	0.914806	polar GC-MS
I08d	flowers	control	CANA1 on M82	calystegine_b_2	1.16292	polar GC-MS
I08b	flowers	control	CANA1 on M82	calystegine_b_2	1.87658	polar GC-MS
I04a	flowers	control	CANA1 on M82	calystegine_b_2	1.15161	polar GC-MS
B01a	flowers	control	CANA1 on M82	calystegine_b_2	0.781077	polar GC-MS
B01c	flowers	control	CANA1 on M82	calystegine_b_2	0.496322	polar GC-MS
B17c	flowers	control	M82	calystegine_b_2	0.891684	polar GC-MS
I05b	flowers	control	M82	calystegine_b_2	1.34872	polar GC-MS
B05b	flowers	control	M82	calystegine_b_2	0.948292	polar GC-MS
B17a	flowers	control	M82	calystegine_b_2	1.01141	polar GC-MS
I06c	flowers	control	M82	calystegine_b_2	0.977619	polar GC-MS
B06c	flowers	control	M82	calystegine_b_2	0.77432	polar GC-MS
B06b	flowers	control	M82	calystegine_b_2	1.04796	polar GC-MS
2131598	flowers	control	M82	calystegine_b_2	0.564281	polar GC-MS
2131600	flowers	control	M82	calystegine_b_2	1.43572	polar GC-MS
B10a	flowers	control	M82 on CANA1	calystegine_b_2	0.885045	polar GC-MS
B10b	flowers	control	M82 on CANA1	calystegine_b_2	2.15138	polar GC-MS
I10b	flowers	control	M82 on CANA1	calystegine_b_2	0.973385	polar GC-MS
B15a	flowers	control	M82 on CANA1	calystegine_b_2	1.79354	polar GC-MS
I10c	flowers	control	M82 on CANA1	calystegine_b_2	0.82513	polar GC-MS
I09a	flowers	control	M82 on CANA1	calystegine_b_2	1.91347	polar GC-MS
B10c	flowers	control	M82 on CANA1	calystegine_b_2	0.82594	polar GC-MS
B11d	flowers	control	CANA1	cellobiose	0.807508	polar GC-MS
B14d	flowers	control	CANA1	cellobiose	0.635328	polar GC-MS
B12d	flowers	control	CANA1	cellobiose	0.928434	polar GC-MS
B14a	flowers	control	CANA1	cellobiose	0.941123	polar GC-MS
B11c	flowers	control	CANA1	cellobiose	0.56339	polar GC-MS
B13d	flowers	control	CANA1	cellobiose	0.746904	polar GC-MS
I01c	flowers	control	CANA1	cellobiose	0.921031	polar GC-MS
2131623	flowers	control	CANA1	cellobiose	0.79865	polar GC-MS
2131612	flowers	control	CANA1	cellobiose	0.913758	polar GC-MS
I03a	flowers	control	CANA1 on M82	cellobiose	0.705309	polar GC-MS
I08d	flowers	control	CANA1 on M82	cellobiose	0.668629	polar GC-MS
I08b	flowers	control	CANA1 on M82	cellobiose	0.942732	polar GC-MS
I04a	flowers	control	CANA1 on M82	cellobiose	0.93442	polar GC-MS
B01a	flowers	control	CANA1 on M82	cellobiose	0.754221	polar GC-MS
B01c	flowers	control	CANA1 on M82	cellobiose	0.549878	polar GC-MS
B17c	flowers	control	M82	cellobiose	0.582302	polar GC-MS
I05b	flowers	control	M82	cellobiose	0.858865	polar GC-MS
B05b	flowers	control	M82	cellobiose	0.822086	polar GC-MS
B17a	flowers	control	M82	cellobiose	1.20356	polar GC-MS
I06c	flowers	control	M82	cellobiose	1.11443	polar GC-MS
B06c	flowers	control	M82	cellobiose	1.09541	polar GC-MS
B06b	flowers	control	M82	cellobiose	1.32335	polar GC-MS
2131598	flowers	control	M82	cellobiose	0.797586	polar GC-MS
2131600	flowers	control	M82	cellobiose	1.20241	polar GC-MS
B10a	flowers	control	M82 on CANA1	cellobiose	1.14248	polar GC-MS
B10b	flowers	control	M82 on CANA1	cellobiose	1.0804	polar GC-MS
I10b	flowers	control	M82 on CANA1	cellobiose	0.827467	polar GC-MS
B15a	flowers	control	M82 on CANA1	cellobiose	1.09838	polar GC-MS
I10c	flowers	control	M82 on CANA1	cellobiose	0.614974	polar GC-MS
I09a	flowers	control	M82 on CANA1	cellobiose	1.82896	polar GC-MS
B10c	flowers	control	M82 on CANA1	cellobiose	1.18126	polar GC-MS
B11d	flowers	control	CANA1	chlorogenic_acid	1.15509	polar GC-MS
B14d	flowers	control	CANA1	chlorogenic_acid	1.09141	polar GC-MS
B12d	flowers	control	CANA1	chlorogenic_acid	1.18198	polar GC-MS
B14a	flowers	control	CANA1	chlorogenic_acid	1.07558	polar GC-MS
B11c	flowers	control	CANA1	chlorogenic_acid	0.917443	polar GC-MS
B13d	flowers	control	CANA1	chlorogenic_acid	1.02102	polar GC-MS
I01c	flowers	control	CANA1	chlorogenic_acid	1.01712	polar GC-MS
2131623	flowers	control	CANA1	chlorogenic_acid	0.959617	polar GC-MS
2131612	flowers	control	CANA1	chlorogenic_acid	0.793605	polar GC-MS
I03a	flowers	control	CANA1 on M82	chlorogenic_acid	0.971478	polar GC-MS
I08d	flowers	control	CANA1 on M82	chlorogenic_acid	1.04639	polar GC-MS
I08b	flowers	control	CANA1 on M82	chlorogenic_acid	0.625476	polar GC-MS
I04a	flowers	control	CANA1 on M82	chlorogenic_acid	1.09262	polar GC-MS
B01a	flowers	control	CANA1 on M82	chlorogenic_acid	1.17656	polar GC-MS
B01c	flowers	control	CANA1 on M82	chlorogenic_acid	1.04057	polar GC-MS
B17c	flowers	control	M82	chlorogenic_acid	0.893318	polar GC-MS
I05b	flowers	control	M82	chlorogenic_acid	1.05625	polar GC-MS
B05b	flowers	control	M82	chlorogenic_acid	1.06795	polar GC-MS
B17a	flowers	control	M82	chlorogenic_acid	1.08284	polar GC-MS
I06c	flowers	control	M82	chlorogenic_acid	0.670405	polar GC-MS
B06c	flowers	control	M82	chlorogenic_acid	1.01368	polar GC-MS
B06b	flowers	control	M82	chlorogenic_acid	1.21555	polar GC-MS
2131598	flowers	control	M82	chlorogenic_acid	0.757025	polar GC-MS
2131600	flowers	control	M82	chlorogenic_acid	1.24297	polar GC-MS
B10a	flowers	control	M82 on CANA1	chlorogenic_acid	0.654813	polar GC-MS
B10b	flowers	control	M82 on CANA1	chlorogenic_acid	0.977462	polar GC-MS
I10b	flowers	control	M82 on CANA1	chlorogenic_acid	0.997334	polar GC-MS
B15a	flowers	control	M82 on CANA1	chlorogenic_acid	1.1668	polar GC-MS
I10c	flowers	control	M82 on CANA1	chlorogenic_acid	0.933844	polar GC-MS
I09a	flowers	control	M82 on CANA1	chlorogenic_acid	0.762521	polar GC-MS
B10c	flowers	control	M82 on CANA1	chlorogenic_acid	0.972626	polar GC-MS
B11d	flowers	control	CANA1	citramalic_acid	0.543484	polar GC-MS
B14d	flowers	control	CANA1	citramalic_acid	0.495784	polar GC-MS
B12d	flowers	control	CANA1	citramalic_acid	0.805724	polar GC-MS
B14a	flowers	control	CANA1	citramalic_acid	0.635484	polar GC-MS
B11c	flowers	control	CANA1	citramalic_acid	0.637282	polar GC-MS
B13d	flowers	control	CANA1	citramalic_acid	0.615506	polar GC-MS
I01c	flowers	control	CANA1	citramalic_acid	0.83885	polar GC-MS
2131623	flowers	control	CANA1	citramalic_acid	2.08664	polar GC-MS
2131612	flowers	control	CANA1	citramalic_acid	1.03184	polar GC-MS
I03a	flowers	control	CANA1 on M82	citramalic_acid	0.483452	polar GC-MS
I08d	flowers	control	CANA1 on M82	citramalic_acid	0.834218	polar GC-MS
I08b	flowers	control	CANA1 on M82	citramalic_acid	1.30734	polar GC-MS
I04a	flowers	control	CANA1 on M82	citramalic_acid	0.706113	polar GC-MS
B01a	flowers	control	CANA1 on M82	citramalic_acid	0.546764	polar GC-MS
B01c	flowers	control	CANA1 on M82	citramalic_acid	0.484885	polar GC-MS
B17c	flowers	control	M82	citramalic_acid	0.601556	polar GC-MS
I05b	flowers	control	M82	citramalic_acid	1.08172	polar GC-MS
B05b	flowers	control	M82	citramalic_acid	0.930453	polar GC-MS
B17a	flowers	control	M82	citramalic_acid	1.00144	polar GC-MS
I06c	flowers	control	M82	citramalic_acid	1.11487	polar GC-MS
B06c	flowers	control	M82	citramalic_acid	0.899566	polar GC-MS
B06b	flowers	control	M82	citramalic_acid	1.37039	polar GC-MS
2131598	flowers	control	M82	citramalic_acid	1.02473	polar GC-MS
2131600	flowers	control	M82	citramalic_acid	0.975273	polar GC-MS
B10a	flowers	control	M82 on CANA1	citramalic_acid	1.13061	polar GC-MS
B10b	flowers	control	M82 on CANA1	citramalic_acid	0.87322	polar GC-MS
I10b	flowers	control	M82 on CANA1	citramalic_acid	0.752268	polar GC-MS
B15a	flowers	control	M82 on CANA1	citramalic_acid	1.334	polar GC-MS
I10c	flowers	control	M82 on CANA1	citramalic_acid	0.774332	polar GC-MS
I09a	flowers	control	M82 on CANA1	citramalic_acid	2.35499	polar GC-MS
B10c	flowers	control	M82 on CANA1	citramalic_acid	0.450614	polar GC-MS
B11d	flowers	control	CANA1	citric_acid	1.74348	polar GC-MS
B14d	flowers	control	CANA1	citric_acid	1.71055	polar GC-MS
B12d	flowers	control	CANA1	citric_acid	1.55473	polar GC-MS
B14a	flowers	control	CANA1	citric_acid	1.14998	polar GC-MS
B11c	flowers	control	CANA1	citric_acid	1.26858	polar GC-MS
B13d	flowers	control	CANA1	citric_acid	1.1226	polar GC-MS
I01c	flowers	control	CANA1	citric_acid	1.23994	polar GC-MS
2131623	flowers	control	CANA1	citric_acid	3.75451	polar GC-MS
2131612	flowers	control	CANA1	citric_acid	1.30403	polar GC-MS
I03a	flowers	control	CANA1 on M82	citric_acid	1.34124	polar GC-MS
I08d	flowers	control	CANA1 on M82	citric_acid	1.47221	polar GC-MS
I08b	flowers	control	CANA1 on M82	citric_acid	1.64794	polar GC-MS
I04a	flowers	control	CANA1 on M82	citric_acid	1.4604	polar GC-MS
B01a	flowers	control	CANA1 on M82	citric_acid	1.63522	polar GC-MS
B01c	flowers	control	CANA1 on M82	citric_acid	1.31488	polar GC-MS
B17c	flowers	control	M82	citric_acid	1.65922	polar GC-MS
I05b	flowers	control	M82	citric_acid	1.27734	polar GC-MS
B05b	flowers	control	M82	citric_acid	0.726885	polar GC-MS
B17a	flowers	control	M82	citric_acid	0.44579	polar GC-MS
I06c	flowers	control	M82	citric_acid	1.10272	polar GC-MS
B06c	flowers	control	M82	citric_acid	0.892154	polar GC-MS
B06b	flowers	control	M82	citric_acid	0.895896	polar GC-MS
2131598	flowers	control	M82	citric_acid	0.985012	polar GC-MS
2131600	flowers	control	M82	citric_acid	1.01499	polar GC-MS
B10a	flowers	control	M82 on CANA1	citric_acid	0.739067	polar GC-MS
B10b	flowers	control	M82 on CANA1	citric_acid	0.738435	polar GC-MS
I10b	flowers	control	M82 on CANA1	citric_acid	1.41925	polar GC-MS
B15a	flowers	control	M82 on CANA1	citric_acid	0.807443	polar GC-MS
I10c	flowers	control	M82 on CANA1	citric_acid	1.38474	polar GC-MS
I09a	flowers	control	M82 on CANA1	citric_acid	0.611026	polar GC-MS
B10c	flowers	control	M82 on CANA1	citric_acid	0.39411	polar GC-MS
B11d	flowers	control	CANA1	decanoic_acid	0.105995	polar GC-MS
B14d	flowers	control	CANA1	decanoic_acid	0.0492862	polar GC-MS
B12d	flowers	control	CANA1	decanoic_acid	0.0272083	polar GC-MS
B14a	flowers	control	CANA1	decanoic_acid	0.0399195	polar GC-MS
B11c	flowers	control	CANA1	decanoic_acid	0.0494609	polar GC-MS
B13d	flowers	control	CANA1	decanoic_acid	0.0343186	polar GC-MS
I01c	flowers	control	CANA1	decanoic_acid	0.019309	polar GC-MS
2131623	flowers	control	CANA1	decanoic_acid	0.753098	polar GC-MS
2131612	flowers	control	CANA1	decanoic_acid	1.63516	polar GC-MS
I03a	flowers	control	CANA1 on M82	decanoic_acid	0.0593246	polar GC-MS
I08d	flowers	control	CANA1 on M82	decanoic_acid	0.0666537	polar GC-MS
I08b	flowers	control	CANA1 on M82	decanoic_acid	0.0612888	polar GC-MS
I04a	flowers	control	CANA1 on M82	decanoic_acid	0.0615641	polar GC-MS
B01a	flowers	control	CANA1 on M82	decanoic_acid	0.0741267	polar GC-MS
B01c	flowers	control	CANA1 on M82	decanoic_acid	0.120009	polar GC-MS
B17c	flowers	control	M82	decanoic_acid	0.017545	polar GC-MS
I05b	flowers	control	M82	decanoic_acid	3.86979	polar GC-MS
B05b	flowers	control	M82	decanoic_acid	0.108471	polar GC-MS
B17a	flowers	control	M82	decanoic_acid	2.82306	polar GC-MS
I06c	flowers	control	M82	decanoic_acid	0.0679221	polar GC-MS
B06c	flowers	control	M82	decanoic_acid	0.0544076	polar GC-MS
B06b	flowers	control	M82	decanoic_acid	0.0588025	polar GC-MS
2131598	flowers	control	M82	decanoic_acid	0.581448	polar GC-MS
2131600	flowers	control	M82	decanoic_acid	1.41855	polar GC-MS
B10a	flowers	control	M82 on CANA1	decanoic_acid	0.0374671	polar GC-MS
B10b	flowers	control	M82 on CANA1	decanoic_acid	0.0412083	polar GC-MS
I10b	flowers	control	M82 on CANA1	decanoic_acid	0.0364332	polar GC-MS
B15a	flowers	control	M82 on CANA1	decanoic_acid	0.103049	polar GC-MS
I10c	flowers	control	M82 on CANA1	decanoic_acid	0.0147399	polar GC-MS
I09a	flowers	control	M82 on CANA1	decanoic_acid	3.31133	polar GC-MS
B10c	flowers	control	M82 on CANA1	decanoic_acid	0.0191137	polar GC-MS
B11d	flowers	control	CANA1	dehydroascorbic_acid	0.763863	polar GC-MS
B14d	flowers	control	CANA1	dehydroascorbic_acid	0.855138	polar GC-MS
B12d	flowers	control	CANA1	dehydroascorbic_acid	1.03101	polar GC-MS
B14a	flowers	control	CANA1	dehydroascorbic_acid	0.806672	polar GC-MS
B11c	flowers	control	CANA1	dehydroascorbic_acid	0.687901	polar GC-MS
B13d	flowers	control	CANA1	dehydroascorbic_acid	0.999052	polar GC-MS
I01c	flowers	control	CANA1	dehydroascorbic_acid	1.30192	polar GC-MS
B11d	flowers	control	CANA1	dehydroascorbic_acid	0.697623	polar GC-MS
B14d	flowers	control	CANA1	dehydroascorbic_acid	0.775687	polar GC-MS
B12d	flowers	control	CANA1	dehydroascorbic_acid	1.05559	polar GC-MS
B14a	flowers	control	CANA1	dehydroascorbic_acid	0.809429	polar GC-MS
B11c	flowers	control	CANA1	dehydroascorbic_acid	0.644441	polar GC-MS
B13d	flowers	control	CANA1	dehydroascorbic_acid	0.943473	polar GC-MS
I01c	flowers	control	CANA1	dehydroascorbic_acid	1.2022	polar GC-MS
2131623	flowers	control	CANA1	dehydroascorbic_acid	0.815537	polar GC-MS
2131612	flowers	control	CANA1	dehydroascorbic_acid	0.436032	polar GC-MS
2131623	flowers	control	CANA1	dehydroascorbic_acid	0.890725	polar GC-MS
2131612	flowers	control	CANA1	dehydroascorbic_acid	0.487124	polar GC-MS
I03a	flowers	control	CANA1 on M82	dehydroascorbic_acid	0.657406	polar GC-MS
I08d	flowers	control	CANA1 on M82	dehydroascorbic_acid	0.425343	polar GC-MS
I08b	flowers	control	CANA1 on M82	dehydroascorbic_acid	0.600788	polar GC-MS
I04a	flowers	control	CANA1 on M82	dehydroascorbic_acid	0.863407	polar GC-MS
B01a	flowers	control	CANA1 on M82	dehydroascorbic_acid	0.704878	polar GC-MS
B01c	flowers	control	CANA1 on M82	dehydroascorbic_acid	0.6589	polar GC-MS
I03a	flowers	control	CANA1 on M82	dehydroascorbic_acid	0.513191	polar GC-MS
I08d	flowers	control	CANA1 on M82	dehydroascorbic_acid	0.44181	polar GC-MS
I08b	flowers	control	CANA1 on M82	dehydroascorbic_acid	0.649826	polar GC-MS
I04a	flowers	control	CANA1 on M82	dehydroascorbic_acid	0.773157	polar GC-MS
B01a	flowers	control	CANA1 on M82	dehydroascorbic_acid	0.736498	polar GC-MS
B01c	flowers	control	CANA1 on M82	dehydroascorbic_acid	0.680137	polar GC-MS
B17c	flowers	control	M82	dehydroascorbic_acid	0.0273982	polar GC-MS
I05b	flowers	control	M82	dehydroascorbic_acid	1.01301	polar GC-MS
B05b	flowers	control	M82	dehydroascorbic_acid	1.17965	polar GC-MS
B17a	flowers	control	M82	dehydroascorbic_acid	1.08478	polar GC-MS
I06c	flowers	control	M82	dehydroascorbic_acid	1.00038	polar GC-MS
B06c	flowers	control	M82	dehydroascorbic_acid	0.853129	polar GC-MS
B06b	flowers	control	M82	dehydroascorbic_acid	1.84165	polar GC-MS
B17c	flowers	control	M82	dehydroascorbic_acid	0.0581232	polar GC-MS
I05b	flowers	control	M82	dehydroascorbic_acid	0.953264	polar GC-MS
B05b	flowers	control	M82	dehydroascorbic_acid	1.28428	polar GC-MS
B17a	flowers	control	M82	dehydroascorbic_acid	0.971892	polar GC-MS
I06c	flowers	control	M82	dehydroascorbic_acid	1.01458	polar GC-MS
B06c	flowers	control	M82	dehydroascorbic_acid	0.788169	polar GC-MS
B06b	flowers	control	M82	dehydroascorbic_acid	1.92969	polar GC-MS
2131598	flowers	control	M82	dehydroascorbic_acid	0.899987	polar GC-MS
2131600	flowers	control	M82	dehydroascorbic_acid	1.10001	polar GC-MS
2131598	flowers	control	M82	dehydroascorbic_acid	0.944974	polar GC-MS
2131600	flowers	control	M82	dehydroascorbic_acid	1.05503	polar GC-MS
B10a	flowers	control	M82 on CANA1	dehydroascorbic_acid	2.06133	polar GC-MS
B10b	flowers	control	M82 on CANA1	dehydroascorbic_acid	0.689245	polar GC-MS
I10b	flowers	control	M82 on CANA1	dehydroascorbic_acid	0.287418	polar GC-MS
B15a	flowers	control	M82 on CANA1	dehydroascorbic_acid	1.11455	polar GC-MS
I10c	flowers	control	M82 on CANA1	dehydroascorbic_acid	0.570676	polar GC-MS
I09a	flowers	control	M82 on CANA1	dehydroascorbic_acid	1.93681	polar GC-MS
B10c	flowers	control	M82 on CANA1	dehydroascorbic_acid	1.0932	polar GC-MS
B10a	flowers	control	M82 on CANA1	dehydroascorbic_acid	1.99404	polar GC-MS
B10b	flowers	control	M82 on CANA1	dehydroascorbic_acid	0.628005	polar GC-MS
I10b	flowers	control	M82 on CANA1	dehydroascorbic_acid	0.29505	polar GC-MS
B15a	flowers	control	M82 on CANA1	dehydroascorbic_acid	1.14782	polar GC-MS
I10c	flowers	control	M82 on CANA1	dehydroascorbic_acid	0.58109	polar GC-MS
I09a	flowers	control	M82 on CANA1	dehydroascorbic_acid	1.97246	polar GC-MS
B10c	flowers	control	M82 on CANA1	dehydroascorbic_acid	0.960532	polar GC-MS
B11d	flowers	control	CANA1	erythritol	0.50169	polar GC-MS
B14d	flowers	control	CANA1	erythritol	0.423934	polar GC-MS
B12d	flowers	control	CANA1	erythritol	0.750491	polar GC-MS
B14a	flowers	control	CANA1	erythritol	0.504862	polar GC-MS
B11c	flowers	control	CANA1	erythritol	0.591633	polar GC-MS
B13d	flowers	control	CANA1	erythritol	0.625428	polar GC-MS
I01c	flowers	control	CANA1	erythritol	0.759807	polar GC-MS
2131623	flowers	control	CANA1	erythritol	0.613026	polar GC-MS
2131612	flowers	control	CANA1	erythritol	1.54028	polar GC-MS
I03a	flowers	control	CANA1 on M82	erythritol	0.404433	polar GC-MS
I08d	flowers	control	CANA1 on M82	erythritol	0.489527	polar GC-MS
I08b	flowers	control	CANA1 on M82	erythritol	0.93317	polar GC-MS
I04a	flowers	control	CANA1 on M82	erythritol	0.80917	polar GC-MS
B01a	flowers	control	CANA1 on M82	erythritol	0.421705	polar GC-MS
B01c	flowers	control	CANA1 on M82	erythritol	0.334234	polar GC-MS
B17c	flowers	control	M82	erythritol	0.410861	polar GC-MS
I05b	flowers	control	M82	erythritol	0.989331	polar GC-MS
B05b	flowers	control	M82	erythritol	0.84512	polar GC-MS
B17a	flowers	control	M82	erythritol	1.18297	polar GC-MS
I06c	flowers	control	M82	erythritol	1.09604	polar GC-MS
B06c	flowers	control	M82	erythritol	0.951881	polar GC-MS
B06b	flowers	control	M82	erythritol	1.52379	polar GC-MS
2131598	flowers	control	M82	erythritol	1.03751	polar GC-MS
2131600	flowers	control	M82	erythritol	0.962489	polar GC-MS
B10a	flowers	control	M82 on CANA1	erythritol	1.44413	polar GC-MS
B10b	flowers	control	M82 on CANA1	erythritol	1.05689	polar GC-MS
I10b	flowers	control	M82 on CANA1	erythritol	0.652254	polar GC-MS
B15a	flowers	control	M82 on CANA1	erythritol	1.23499	polar GC-MS
I10c	flowers	control	M82 on CANA1	erythritol	0.4913	polar GC-MS
I09a	flowers	control	M82 on CANA1	erythritol	2.57328	polar GC-MS
B10c	flowers	control	M82 on CANA1	erythritol	0.673231	polar GC-MS
B11d	flowers	control	CANA1	erythronic_acid	1.10984	polar GC-MS
B14d	flowers	control	CANA1	erythronic_acid	0.960981	polar GC-MS
B12d	flowers	control	CANA1	erythronic_acid	1.21036	polar GC-MS
B14a	flowers	control	CANA1	erythronic_acid	1.1582	polar GC-MS
B11c	flowers	control	CANA1	erythronic_acid	0.830943	polar GC-MS
B13d	flowers	control	CANA1	erythronic_acid	0.916729	polar GC-MS
I01c	flowers	control	CANA1	erythronic_acid	1.08873	polar GC-MS
2131623	flowers	control	CANA1	erythronic_acid	0.492599	polar GC-MS
2131612	flowers	control	CANA1	erythronic_acid	0.535186	polar GC-MS
I03a	flowers	control	CANA1 on M82	erythronic_acid	0.94695	polar GC-MS
I08d	flowers	control	CANA1 on M82	erythronic_acid	0.880751	polar GC-MS
I08b	flowers	control	CANA1 on M82	erythronic_acid	1.07674	polar GC-MS
I04a	flowers	control	CANA1 on M82	erythronic_acid	1.03734	polar GC-MS
B01a	flowers	control	CANA1 on M82	erythronic_acid	1.15223	polar GC-MS
B01c	flowers	control	CANA1 on M82	erythronic_acid	0.841785	polar GC-MS
B17c	flowers	control	M82	erythronic_acid	0.970629	polar GC-MS
I05b	flowers	control	M82	erythronic_acid	1.0748	polar GC-MS
B05b	flowers	control	M82	erythronic_acid	0.847576	polar GC-MS
B17a	flowers	control	M82	erythronic_acid	0.992131	polar GC-MS
I06c	flowers	control	M82	erythronic_acid	1.00292	polar GC-MS
B06c	flowers	control	M82	erythronic_acid	0.967962	polar GC-MS
B06b	flowers	control	M82	erythronic_acid	1.14398	polar GC-MS
2131598	flowers	control	M82	erythronic_acid	0.90306	polar GC-MS
2131600	flowers	control	M82	erythronic_acid	1.09694	polar GC-MS
B10a	flowers	control	M82 on CANA1	erythronic_acid	1.08424	polar GC-MS
B10b	flowers	control	M82 on CANA1	erythronic_acid	1.06301	polar GC-MS
I10b	flowers	control	M82 on CANA1	erythronic_acid	1.02399	polar GC-MS
B15a	flowers	control	M82 on CANA1	erythronic_acid	1.19017	polar GC-MS
I10c	flowers	control	M82 on CANA1	erythronic_acid	0.936082	polar GC-MS
I09a	flowers	control	M82 on CANA1	erythronic_acid	1.30676	polar GC-MS
B10c	flowers	control	M82 on CANA1	erythronic_acid	0.683911	polar GC-MS
B11d	flowers	control	CANA1	ethanolamine	0.880016	polar GC-MS
B14d	flowers	control	CANA1	ethanolamine	1.12899	polar GC-MS
B12d	flowers	control	CANA1	ethanolamine	0.827551	polar GC-MS
B14a	flowers	control	CANA1	ethanolamine	1.08522	polar GC-MS
B11c	flowers	control	CANA1	ethanolamine	0.581201	polar GC-MS
B13d	flowers	control	CANA1	ethanolamine	0.693322	polar GC-MS
I01c	flowers	control	CANA1	ethanolamine	1.08302	polar GC-MS
2131623	flowers	control	CANA1	ethanolamine	0.749863	polar GC-MS
2131612	flowers	control	CANA1	ethanolamine	0.801063	polar GC-MS
I03a	flowers	control	CANA1 on M82	ethanolamine	0.894516	polar GC-MS
I08d	flowers	control	CANA1 on M82	ethanolamine	0.921909	polar GC-MS
I08b	flowers	control	CANA1 on M82	ethanolamine	1.23935	polar GC-MS
I04a	flowers	control	CANA1 on M82	ethanolamine	1.10913	polar GC-MS
B01a	flowers	control	CANA1 on M82	ethanolamine	1.08059	polar GC-MS
B01c	flowers	control	CANA1 on M82	ethanolamine	0.702456	polar GC-MS
[truncated: 122,785 more rows]

## Sheet: Supplementary Data S3
gene	3698_L_run531_CTGCGTGA_S257_L007.htseq	3698_B_run535_TACGCAGG_S200_L007.htseq	3698_K_run535_GCGCTTGA_S205_L007.htseq	3698_F_run535_CCGTTCAT_S201_L007.htseq	3698_E_run531_CTACGCTT_S250_L007.htseq	3698_D_run531_CTTATGGA_S249_L007.htseq	3698_A_run535_TTCTCCGA_S199_L007.htseq	3698_I_run535_TTCGACTA_S203_L007.htseq	3698_G_run535_CAGTATTA_S202_L007.htseq	3698_O_run535_CAGGTGTC_S207_L007.htseq	3698_J_run535_TACATGTA_S204_L007.htseq	3698_H_run531_ATCCGTGC_S253_L007.htseq	3698_N_run531_CCGTAGGA_S259_L007.htseq	3698_C_run531_GCGTACGT_S248_L007.htseq	3698_M_run535_CTAACACG_S206_L007.htseq
Solyc10g083400.1.1	0	0	0	0	1	0	0	0	3	0	0	1	0	0	0
Solyc10g009190.1.1	492	40	71	61	364	196	125	216	244	186	102	461	522	197	63
Solyc02g032410.3.1	3	5	1	1	2	4	3	0	0	1	0	6	2	7	0
Solyc02g090930.3.1	938	2	166	2	5	9	11	6	37	1153	230	126	2599	14	267
Solyc05g026050.4.1	654	72	98	37	190	173	411	143	100	380	109	293	515	345	81
Solyc02g072090.2.1	631	94	88	48	222	241	284	138	56	451	188	268	552	563	155
Solyc09g005610.4.1	15	4	7	5	3	6	37	2	4	9	6	17	135	24	10
Solyc09g075420.3.1	2206	67	53	58	247	290	377	167	100	814	232	373	2475	469	504
Solyc01g103330.3.1	0	0	0	0	0	0	0	0	0	0	0	0	0	0	0
Solyc08g014570.3.1	148	12	8	17	84	39	38	21	35	140	17	108	325	59	12
Solyc11g006090.3.1	0	0	0	0	0	0	0	0	0	1	0	0	0	0	0
Solyc02g069430.4.1	9	0	4	0	3	2	2	4	3	7	7	5	9	2	3
Solyc01g087760.2.1	17	4	3	4	12	25	25	11	4	0	3	14	8	31	0
Solyc06g076370.4.1	0	0	0	0	0	0	0	0	0	0	0	0	0	0	0
Solyc12g087820.1.1	15	7	7	1	18	8	38	4	3	3	7	21	16	36	1
Solyc06g074380.3.1	256	50	49	46	204	185	240	142	73	146	66	243	194	386	53
Solyc05g043420.2.1	0	0	0	0	0	0	0	0	0	0	0	0	0	0	0
Solyc02g065180.3.1	166	13	30	19	76	67	124	75	43	69	36	159	103	148	14
Solyc04g081690.2.1	9	0	2	0	0	0	4	0	0	5	2	7	3	6	1
Solyc01g101180.4.1	0	0	0	0	0	0	0	0	0	0	0	0	0	0	0
Solyc01g108240.3.1	68	0	1	3	0	4	2	1	117	323	0	157	1161	21	12
Solyc01g104790.4.1	315	64	63	38	168	161	215	98	74	181	75	217	222	338	53
Solyc11g006080.2.1	499	61	123	36	189	118	298	148	62	270	110	232	401	445	76
Solyc09g089585.1.1	0	0	0	0	0	0	0	0	0	0	0	0	0	0	0
Solyc01g111270.3.1	7	0	1	0	5	6	2	3	0	0	3	5	9	1	1
Solyc07g015960.1.1	0	0	0	0	0	0	0	0	0	0	0	0	0	0	0
Solyc12g013900.3.1	1992	646	329	647	3511	3085	3382	3268	1240	1043	478	3886	1369	4585	219
Solyc00g500382.1.1	0	0	0	0	0	0	0	0	0	0	0	0	0	0	0
Solyc04g005200.4.1	117	34	34	22	84	89	128	70	19	24	42	86	23	203	4
Solyc09g091240.4.1	803	206	145	257	1149	1147	883	762	179	237	195	769	269	1099	48
Solyc02g068250.4.1	0	0	0	0	0	0	0	0	0	0	0	0	0	0	0
Solyc07g049380.1.1	26	0	0	1	0	0	0	0	0	12	6	0	110	0	22
Solyc02g036210.1.1	0	0	0	0	0	0	0	0	0	0	0	0	0	0	0
Solyc11g069410.2.1	686	96	128	90	390	442	567	322	113	219	119	472	460	604	100
Solyc07g021155.1.1	0	0	0	0	0	0	0	0	0	1	0	0	0	0	0
Solyc05g017847.1.1	0	0	0	0	0	0	0	0	0	0	0	0	0	0	0
Solyc09g065790.2.1	0	0	0	0	0	0	0	0	0	0	0	0	0	0	0
Solyc08g074520.2.1	70	42	16	13	29	50	55	4	15	59	29	30	78	142	3
Solyc01g112320.3.1	358	120	77	83	257	353	578	188	101	214	89	476	308	742	49
Solyc01g011354.1.1	0	0	0	0	0	0	0	0	0	0	0	0	0	0	0
Solyc04g080430.3.1	304	132	66	154	800	780	476	520	225	160	75	962	230	536	42
Solyc03g082990.3.1	134	69	28	24	105	122	154	41	33	44	35	149	55	275	9
Solyc08g061180.1.1	5	0	0	0	0	0	0	0	0	0	0	0	2	0	0
Solyc03g005740.3.1	1063	70	150	53	297	275	281	349	170	422	213	472	1069	476	137
Solyc02g079210.3.1	723	143	93	53	327	190	462	139	78	324	177	288	521	945	135
Solyc02g077040.4.1	38	13	2	82	617	171	75	632	925	66	3	6116	170	42	23
Solyc12g005990.2.1	283	43	44	21	154	118	162	141	47	118	49	177	174	232	37
Solyc03g044230.1.1	0	0	0	0	0	0	0	0	0	1	0	0	0	0	0
Solyc05g050340.4.1	64	5	4	6	46	15	26	29	43	11	2	196	61	26	8
Solyc04g082130.4.1	247	31	41	14	107	70	128	62	32	88	79	150	183	194	46
Solyc02g070860.4.1	225	31	61	49	157	232	198	99	84	138	74	259	186	257	23
Solyc03g112700.1.1	61	14	2	11	85	41	51	150	130	16	14	381	76	34	11
Solyc02g086110.3.1	12	3	3	3	16	7	12	10	2	10	10	7	17	24	7
Solyc08g080410.3.1	957	136	196	94	398	368	578	313	206	627	247	803	908	686	130
Solyc12g010860.2.1	2346	164	348	151	786	752	785	721	273	1250	531	1131	2386	1007	378
Solyc12g042440.2.1	655	199	109	79	244	294	712	209	103	263	100	510	407	938	56
Solyc11g071990.2.1	15	1	3	0	8	1	0	0	5	26	2	5	51	1	5
Solyc10g080788.1.1	0	0	0	0	0	0	0	0	0	0	0	0	0	0	0
Solyc07g006900.2.1	0	0	0	0	0	0	0	0	0	1	1	0	0	0	0
Solyc09g014610.4.1	219	2	48	2	1	1	1	0	10	269	38	19	683	11	36
Solyc11g021360.3.1	5	5	0	0	22	2	24	5	0	2	1	3	1	42	2
Solyc02g069390.2.1	17	12	7	5	15	8	33	13	1	6	3	24	3	43	3
Solyc09g061890.3.1	738	18	45	17	72	111	80	67	46	993	124	253	1173	136	118
Solyc08g076350.3.1	89	6	35	4	5	10	41	6	2	31	23	13	54	99	13
Solyc02g050170.1.1	0	0	0	0	0	0	0	0	0	0	0	0	0	0	0
Solyc09g083165.1.1	0	0	0	0	0	0	0	0	0	0	0	0	0	0	0
Solyc12g010490.3.1	0	0	0	0	0	0	0	0	0	0	0	0	0	0	0
Solyc06g009780.4.1	1154	26	262	11	63	69	97	27	46	765	292	85	938	204	116
Solyc02g055390.2.1	0	0	0	0	0	0	0	0	0	0	0	0	0	0	0
Solyc09g010790.2.1	0	0	1	0	0	0	0	0	0	0	0	0	0	0	0
Solyc09g075220.1.1	428	22	65	18	167	113	101	117	79	241	95	280	452	113	54
Solyc02g032320.1.1	0	0	0	0	0	0	0	0	0	0	0	0	0	0	0
Solyc11g069210.2.1	12	0	1	0	3	1	9	2	2	2	0	4	3	17	3
Solyc09g082950.2.1	550	91	124	51	262	286	337	289	150	345	135	612	359	415	71
Solyc10g081600.2.1	426	71	67	54	228	199	285	174	111	208	95	401	370	347	62
Solyc08g048010.1.1	0	0	0	0	0	0	0	0	0	0	0	0	0	0	0
Solyc09g042630.1.1	0	0	0	0	0	0	0	0	0	0	0	0	0	0	0
Solyc06g072590.4.1	0	0	0	0	0	0	0	0	0	0	0	0	0	0	0
Solyc03g078030.1.1	12	10	4	4	13	8	9	4	0	21	3	8	15	24	3
Solyc08g075730.3.1	967	185	151	110	472	488	822	320	182	429	206	795	702	837	100
Solyc12g036530.1.1	5	0	0	0	2	0	3	1	0	0	3	0	0	6	2
Solyc07g150108.1.1	0	0	0	0	0	0	0	0	0	0	0	0	0	0	0
Solyc08g048070.1.1	0	0	0	0	0	0	0	0	0	0	0	0	0	0	0
Solyc07g051890.1.1	3	42	3	2	2	7	267	0	2	0	6	4	6	395	0
Solyc02g089800.3.1	1598	423	371	229	648	915	1542	433	359	694	336	1004	896	2017	141
Solyc05g018020.1.1	0	0	0	0	0	0	0	0	0	0	0	0	0	0	0
Solyc03g026140.4.1	109	16	30	7	35	32	66	32	15	38	31	81	68	87	17
Solyc01g020300.4.1	0	0	0	0	0	0	0	0	0	0	0	0	0	0	0
Solyc06g050950.3.1	5	0	0	0	0	0	0	0	0	1	1	2	2	0	0
Solyc01g016400.1.1	0	0	0	0	0	0	0	3	0	0	0	0	0	0	1
Solyc04g072070.3.1	0	0	0	1	46	2	0	1	72	3	0	275	15	0	1
Solyc11g072120.2.1	288	24	89	8	46	36	120	39	45	117	57	130	156	142	19
Solyc01g100840.3.1	328	28	45	12	113	74	158	86	39	137	62	93	290	211	45
Solyc06g063120.4.1	26	2	5	1	11	6	11	5	1	17	7	4	24	17	6
Solyc06g082460.1.1	165	2	28	5	13	13	10	10	12	62	34	22	66	33	29
Solyc06g051510.2.1	409	55	89	24	119	103	182	77	38	223	207	202	245	230	55
Solyc05g012820.2.1	1	0	0	1	5	0	1	0	2	0	0	23	1	0	0
Solyc04g056640.1.1	206	26	46	9	57	51	90	43	36	99	64	78	151	163	28
Solyc07g009137.1.1	0	0	0	0	0	0	0	0	0	0	0	0	0	0	0
Solyc01g087430.3.1	447	147	91	72	351	334	514	128	123	309	137	442	340	802	60
Solyc03g112017.1.1	1	0	1	0	0	0	2	0	0	0	2	0	2	0	1
Solyc07g063080.4.1	72	9	10	8	27	26	65	9	4	60	21	18	93	167	20
Solyc02g078250.4.1	0	0	3	0	0	0	0	2	0	0	0	0	0	0	0
Solyc09g065880.4.1	260	13	41	14	61	61	56	28	13	174	55	69	218	153	36
Solyc02g092080.2.1	96	8	9	3	16	7	35	13	7	36	26	24	88	51	18
Solyc06g065255.1.1	3	0	2	0	1	0	0	0	0	2	0	1	2	3	0
Solyc12g014060.2.1	353	63	72	23	127	113	295	71	67	264	105	231	314	450	51
Solyc03g120770.4.1	281	26	44	24	73	34	56	55	57	303	69	134	313	112	38
Solyc08g065980.3.1	955	164	165	71	334	279	515	147	151	590	242	389	697	870	125
Solyc02g068460.1.1	0	0	0	0	2	0	1	0	4	0	0	0	0	0	0
Solyc01g100500.3.1	1433	200	232	139	622	516	1003	389	207	580	290	963	826	1298	158
Solyc04g051060.2.1	0	0	0	0	0	0	0	0	0	0	0	0	0	0	0
Solyc08g081440.2.1	6	0	0	0	0	1	0	1	0	3	2	4	0	0	0
Solyc01g097810.3.1	1547	734	304	650	2615	3177	2841	1772	800	663	380	3940	902	3839	104
Solyc08g081990.3.1	577	310	141	141	406	623	974	197	160	332	151	502	379	1419	64
Solyc11g051030.1.1	0	0	0	0	0	0	0	0	0	0	0	0	0	0	0
Solyc05g041690.3.1	0	0	0	0	0	0	0	0	0	0	0	0	0	0	0
Solyc04g082070.4.1	808	104	78	52	249	184	325	158	85	396	178	340	585	577	153
Solyc01g107380.3.1	1831	464	422	330	1630	1455	2127	1023	544	714	429	2072	1162	2129	149
Solyc12g009350.1.1	0	0	0	0	0	0	0	0	0	0	0	0	0	0	0
Solyc02g011920.2.1	0	0	0	0	0	0	0	0	0	0	0	0	0	0	0
Solyc01g103200.4.1	1069	129	194	50	510	405	769	258	154	471	317	611	710	677	159
Solyc07g062320.3.1	0	0	0	0	0	0	0	0	0	0	0	0	0	0	0
Solyc06g005920.3.1	0	0	0	0	0	0	0	0	0	0	0	0	0	0	0
Solyc03g093790.3.1	527	7	81	14	72	72	48	150	39	294	166	188	397	77	86
Solyc08g048180.1.1	0	0	0	0	0	0	0	0	0	0	0	0	0	0	0
Solyc06g074800.1.1	157	43	31	59	68	305	334	67	29	58	28	122	242	286	15
Solyc06g074900.3.1	137	113	25	80	343	419	477	164	52	69	35	207	69	593	16
Solyc05g008145.1.1	2	0	0	0	0	0	0	0	0	0	0	0	0	0	0
Solyc04g072920.4.1	139	8	36	12	38	61	30	20	37	194	41	74	256	42	9
Solyc01g088730.3.1	557	157	130	65	273	190	678	139	81	216	104	318	332	698	39
Solyc10g055130.2.1	0	0	0	0	0	0	0	0	0	0	0	0	0	0	0
Solyc12g005720.1.1	1	1	0	1	27	4	3	2	10	1	2	37	13	2	0
Solyc04g078660.2.1	25	1	4	0	59	11	10	7	5	12	3	25	13	28	6
Solyc03g113520.3.1	174	23	21	24	83	148	79	74	59	236	41	208	531	118	28
Solyc01g089980.4.1	1147	194	342	72	275	311	1064	224	137	490	237	305	618	1319	104
Solyc10g044980.3.1	0	0	0	0	0	0	0	0	0	0	0	0	0	0	0
Solyc09g005980.4.1	1035	261	241	150	627	649	1089	350	213	469	223	698	505	1808	123
Solyc03g078623.1.1	0	0	0	0	0	0	0	0	0	0	0	0	0	1	0
Solyc12g049130.1.1	0	0	0	0	0	0	0	0	0	0	0	0	0	0	0
Solyc08g077730.3.1	278	65	75	44	219	277	232	149	41	89	78	120	223	453	53
Solyc04g081350.3.1	148	2	18	8	20	32	19	13	18	125	30	44	136	24	22
Solyc06g008160.4.1	756	246	113	374	1449	1698	1208	599	147	329	172	693	421	1526	69
Solyc12g017570.2.1	3052	313	502	200	883	755	1257	693	525	1575	646	1748	2753	1850	375
Solyc04g050860.3.1	0	0	0	1	0	1	2	1	0	1	1	0	1	2	0
Solyc09g010030.3.1	476	89	90	52	212	187	436	153	84	227	120	303	355	526	66
Solyc01g150115.1.1	0	0	0	0	0	0	0	0	0	0	0	0	0	0	0
Solyc12g099250.2.1	731	61	171	61	291	169	240	171	85	262	195	202	430	443	103
Solyc02g005007.1.1	0	0	0	0	0	0	0	0	0	0	0	0	0	0	0
Solyc07g052210.2.1	4	0	0	0	8	5	0	0	6	1	0	5	7	3	1
Solyc03g046570.4.1	434	37	97	36	126	116	136	88	64	231	97	209	309	279	54
Solyc02g094040.3.1	0	0	0	0	4	13	0	0	7	1	0	2	0	2	0
Solyc09g092320.3.1	241	14	41	5	57	18	46	35	13	79	62	53	217	137	56
Solyc06g063210.3.1	3	4	0	4	15	5	10	18	17	7	0	218	11	9	3
Solyc12g013470.3.1	0	0	0	0	0	0	0	0	0	0	0	0	0	0	0
Solyc01g066915.1.1	0	0	0	0	0	0	0	0	0	0	0	0	0	0	0
Solyc11g061755.1.1	0	0	0	0	0	0	0	0	0	0	0	0	0	0	0
Solyc02g036350.3.1	1764	2466	316	1126	4175	5595	13035	5142	2589	830	350	7120	520	13477	202
Solyc01g010000.3.1	234	87	74	201	369	1089	439	541	367	135	53	1185	157	489	29
Solyc07g032395.1.1	0	0	0	0	0	0	0	0	0	0	0	0	0	0	0
Solyc12g094510.2.1	150	15	18	17	52	44	80	45	20	64	28	69	87	70	24
Solyc05g026060.3.1	18	1	1	3	4	6	3	2	1	10	5	13	12	6	4
Solyc02g072400.1.1	6	1	0	0	4	3	0	1	5	6	1	1	18	1	2
Solyc07g066250.1.1	0	0	0	0	0	0	0	0	0	0	0	0	0	2	0
Solyc07g049680.4.1	145	14	23	10	42	31	59	8	17	122	23	44	156	196	22
Solyc07g039310.1.1	512	34	122	52	144	230	164	134	94	264	130	277	333	211	72
Solyc09g011600.3.1	174	23	22	27	299	140	127	143	64	93	50	341	420	130	24
Solyc04g005230.3.1	4	0	1	1	3	3	3	0	0	8	0	6	0	1	0
Solyc01g094270.3.1	0	0	0	0	0	0	0	0	0	0	0	1	0	0	0
Solyc11g069970.1.1	84	5	16	8	24	31	10	21	4	24	48	17	47	28	7
Solyc09g098601.1.1	0	0	0	0	0	0	0	0	0	0	0	0	0	0	0
Solyc08g082000.4.1	159	75	29	15	67	75	209	49	58	77	36	232	122	204	11
Solyc01g103620.4.1	78	8	30	4	8	9	22	20	7	45	12	19	64	36	7
Solyc11g010480.2.1	960	261	170	836	4145	3809	1152	3217	642	543	268	4583	501	1228	154
Solyc01g016940.2.1	0	0	0	0	0	0	0	0	0	0	0	0	0	0	0
Solyc08g078030.4.1	27	11	11	13	25	76	35	42	14	6	3	31	2	41	2
Solyc12g016140.1.1	0	0	0	0	0	0	0	0	0	0	0	0	0	0	0
Solyc04g079940.3.1	325	53	29	21	124	79	292	122	243	267	62	979	487	406	50
Solyc03g150102.1.1	40	7	8	3	19	26	29	17	4	23	13	47	33	36	8
Solyc01g017380.1.1	0	0	0	0	0	0	0	0	0	0	0	0	0	0	0
Solyc11g068870.2.1	437	125	88	45	168	147	547	138	64	163	74	288	206	590	45
Solyc02g076860.3.1	1	0	0	0	0	0	0	0	0	0	0	0	1	0	0
Solyc04g054140.4.1	483	138	100	63	223	234	351	118	141	386	149	333	504	534	86
Solyc12g042760.1.1	14	102	6	24	73	104	479	32	20	31	9	28	20	623	1
Solyc06g082320.4.1	8	0	0	1	4	1	6	1	2	3	0	6	3	6	3
Solyc02g021810.1.1	0	0	0	0	0	0	0	0	0	0	0	0	0	0	0
Solyc12g006000.1.1	165	31	67	46	50	121	69	67	36	36	39	99	55	103	23
Solyc05g005280.4.1	225	576	91	100	452	288	2323	472	442	67	81	713	498	2612	10
Solyc08g078660.3.1	462	106	63	58	225	241	379	135	78	304	120	292	392	465	77
Solyc04g015100.3.1	581	75	70	36	230	212	366	197	87	200	118	426	451	402	52
Solyc04g014750.1.1	0	0	0	0	0	0	0	1	0	0	0	1	0	2	0
Solyc03g051620.3.1	0	0	0	0	0	0	0	0	0	0	0	0	0	0	0
Solyc00g500077.1.1	3	1	2	1	2	31	7	6	1	1	2	15	0	11	0
Solyc04g025710.3.1	0	0	0	0	0	0	0	0	0	0	0	0	0	0	0
Solyc02g091800.4.1	4	1	1	1	6	9	1	3	3	9	1	14	8	1	0
Solyc01g006880.4.1	427	75	67	33	121	142	181	62	68	176	126	177	251	286	54
Solyc00g500253.1.1	0	0	0	0	0	0	0	0	0	0	0	0	0	0	0
Solyc09g025230.4.1	0	2	0	2	1	0	4	0	1	0	0	1	0	5	0
Solyc11g030380.2.1	0	0	0	0	0	0	0	0	0	0	0	0	1	0	0
Solyc06g082040.2.1	27	9	16	8	12	23	21	8	3	20	8	10	9	73	3
Solyc03g123540.3.1	94	19	21	22	61	105	61	56	34	24	14	55	7	99	3
Solyc06g009070.3.1	73	15	14	4	17	16	22	12	11	32	19	32	65	57	10
Solyc05g013870.4.1	5027	68	1212	80	353	381	379	261	325	2719	1413	457	3474	477	330
Solyc03g082690.3.1	151	20	14	25	164	50	105	107	169	107	19	943	257	81	27
Solyc02g092040.1.1	147	22	25	33	88	93	108	106	51	130	28	115	249	141	32
Solyc08g150107.1.1	0	0	0	0	0	0	0	0	0	0	0	0	0	0	0
Solyc02g077030.3.1	718	55	156	26	116	131	187	97	78	368	150	249	353	171	83
Solyc04g009170.3.1	157	19	32	22	93	77	78	58	31	80	38	113	140	151	30
Solyc10g086783.1.1	0	0	0	0	0	0	0	0	0	0	0	0	0	0	0
Solyc07g042515.1.1	0	0	0	0	0	0	0	0	0	0	0	0	0	0	0
Solyc07g009160.3.1	871	91	127	58	364	234	453	248	111	491	214	355	914	545	151
Solyc08g005970.3.1	776	458	126	44	298	263	1796	100	123	400	216	337	694	2840	102
Solyc02g021670.2.1	0	0	0	0	0	0	0	0	0	0	0	0	0	0	0
Solyc04g081490.3.1	24752	525	2303	615	8228	2825	2630	6934	1635	11696	6163	5359	22437	3485	3894
Solyc09g031600.2.1	432	40	76	28	142	95	214	79	39	205	109	180	329	319	62
Solyc07g007120.3.1	1369	616	265	341	2265	1442	2978	1795	598	952	307	2789	1607	4614	175
Solyc04g063410.1.1	0	0	0	0	0	0	0	0	0	0	1	0	0	0	0
Solyc08g083385.1.1	0	0	0	0	0	0	0	0	0	0	0	0	0	0	0
Solyc11g066990.2.1	616	118	129	45	256	242	400	194	122	378	163	615	446	607	72
Solyc03g007560.2.1	26	4	9	2	6	7	17	2	3	21	8	12	24	12	2
Solyc08g066390.3.1	128	6	18	15	70	49	79	34	20	74	25	105	86	97	19
Solyc05g025640.1.1	0	0	0	0	0	0	0	0	0	0	0	0	0	0	0
Solyc09g064510.3.1	322	31	58	24	135	101	143	48	70	368	87	132	656	166	33
Solyc02g070570.4.1	3410	464	568	280	1280	1115	2111	936	514	1796	785	1474	3234	2957	649
Solyc06g050170.4.1	2732	2622	1069	2122	3397	10273	11976	2562	2820	1091	571	5525	2305	10320	203
Solyc01g005310.3.1	11	0	1	0	0	0	0	1	0	3	3	0	8	0	1
Solyc05g013010.3.1	43	6	11	1	3	13	30	6	1	48	4	6	9	12	4
Solyc09g082840.1.1	0	0	0	0	0	0	0	0	0	0	0	0	0	0	0
Solyc12g062207.1.1	0	0	0	0	0	0	0	0	0	0	0	0	0	0	0
Solyc09g007670.3.1	263	44	63	17	115	66	113	85	38	141	63	161	195	185	45
Solyc04g007870.3.1	1522	58	236	37	184	123	190	118	138	955	393	414	1544	320	152
Solyc12g017700.2.1	2	3	0	0	2	0	7	1	0	3	0	1	1	3	0
Solyc11g010670.1.1	129	0	8	5	155	24	15	56	148	134	17	552	523	15	23
Solyc09g074270.3.1	713	168	35	9	64	39	655	33	70	143	136	163	608	597	65
Solyc09g042660.4.1	72	5	6	1	11	5	17	4	1	27	14	11	35	32	12
Solyc03g122240.3.1	474	29	47	15	77	76	95	56	55	220	92	243	534	115	64
Solyc08g062640.3.1	210	20	56	19	73	78	89	116	51	102	52	116	141	132	28
Solyc02g087920.3.1	0	0	0	0	0	0	0	0	0	0	0	0	0	1	0
Solyc12g009800.3.1	2288	17	397	23	137	84	49	77	86	1067	573	124	1507	98	319
Solyc03g044370.3.1	123	10	14	7	40	29	36	29	7	48	20	54	70	59	15
Solyc04g007630.2.1	3	0	0	0	0	0	0	0	0	4	1	0	3	0	3
Solyc02g084800.4.1	0	0	0	0	0	0	0	0	0	0	0	0	3	0	0
Solyc09g092080.4.1	210	38	20	11	95	30	76	53	14	141	57	67	222	244	73
Solyc10g052650.3.1	171	242	75	13	39	89	1203	37	30	10	14	70	16	1139	2
Solyc03g007730.1.1	0	0	0	0	0	0	0	0	0	0	0	0	0	0	0
Solyc01g073690.2.1	7356	754	1134	627	2522	2901	3585	1844	809	4072	1514	2799	6714	3603	1188
Solyc08g013900.3.1	74	8	9	11	128	41	12	137	84	48	24	196	34	28	15
Solyc09g057900.3.1	6	0	1	0	2	0	1	0	0	1	0	0	0	1	0
Solyc11g008590.2.1	356	14	52	13	88	56	68	67	25	159	92	93	279	138	72
Solyc09g064247.1.1	16	1	8	0	5	7	12	3	3	39	11	8	107	10	5
Solyc03g065340.3.1	2415	227	378	107	665	527	842	544	209	1264	529	788	1838	1211	366
Solyc02g080940.3.1	1020	234	154	175	650	731	983	454	203	445	198	684	578	1029	125
Solyc10g054770.1.1	0	0	0	0	0	0	0	1	0	0	0	0	0	0	0
Solyc12g088970.1.1	0	0	0	0	0	0	0	0	0	0	0	0	0	0	0
Solyc01g066590.3.1	1293	211	287	133	549	655	998	531	215	532	269	675	982	1127	140
Solyc04g082630.3.1	16380	2933	3023	5711	25741	27090	12425	17350	4754	7533	3753	17046	9650	15068	1539
Solyc10g050060.2.1	763	80	98	60	238	159	241	160	240	930	144	705	1510	445	95
Solyc09g008130.3.1	93	33	21	13	92	75	91	31	10	32	18	57	34	180	6
Solyc10g085750.2.1	27	0	4	0	3	0	1	0	5	13	3	0	16	12	4
Solyc10g007740.3.1	417	46	85	28	130	110	124	110	51	179	104	209	267	257	54
Solyc06g069900.3.1	15	0	0	0	1	2	0	3	0	6	3	1	6	1	5
Solyc12g006360.3.1	0	0	0	0	0	0	0	0	0	2	0	0	1	2	0
Solyc07g032595.1.1	0	0	0	0	0	0	0	0	0	0	0	0	0	0	0
Solyc03g053070.1.1	0	0	0	0	0	0	0	0	0	0	0	0	0	0	0
Solyc10g051125.1.1	1	0	1	0	0	0	1	0	0	2	1	1	3	2	0
Solyc05g054120.1.1	528	45	36	34	377	185	357	415	63	161	45	349	347	514	84
Solyc03g033340.3.1	1122	55	186	29	289	186	250	235	135	509	267	558	801	309	155
Solyc03g043730.1.1	1	0	0	0	0	0	0	0	0	1	0	0	4	0	1
Solyc05g048820.3.1	4	0	3	0	0	2	0	1	2	8	1	1	2	0	0
Solyc12g010220.3.1	120	17	6	14	43	47	92	33	15	59	22	82	91	112	26
Solyc04g076840.1.1	0	0	0	0	0	0	0	0	0	0	0	0	0	0	0
Solyc04g009690.2.1	0	0	0	0	0	0	0	0	0	0	0	0	0	0	0
Solyc01g104880.3.1	350	35	54	36	164	202	237	104	99	206	66	358	286	260	29
Solyc01g060057.1.1	0	0	0	0	0	0	0	0	0	0	0	0	0	0	0
Solyc03g026170.4.1	303	145	101	89	341	372	654	219	64	131	97	296	192	860	23
Solyc03g034207.1.1	0	0	0	0	0	0	0	0	0	0	0	0	0	0	0
Solyc01g049770.3.1	30	4	9	4	14	20	15	9	5	30	10	9	19	37	3
Solyc05g007720.1.1	0	0	0	0	0	0	0	1	0	0	0	0	0	1	0
Solyc08g062810.1.1	13	1	1	0	1	0	2	1	4	4	1	8	7	0	0
Solyc01g007050.3.1	0	0	0	0	0	0	0	0	0	0	0	1	1	0	0
Solyc10g083490.3.1	796	223	144	270	1335	1310	892	761	255	440	216	1032	657	1269	105
Solyc02g071250.3.1	560	120	139	58	187	184	472	144	139	236	148	659	420	566	47
Solyc06g065450.3.1	10	4	3	1	3	17	34	0	5	12	1	5	12	134	4
Solyc12g035450.2.1	0	0	0	0	0	0	0	0	0	0	0	0	0	0	0
Solyc05g008830.3.1	2308	94	375	45	336	217	295	334	150	1133	553	615	1547	462	317
Solyc04g064540.4.1	1	0	0	0	1	0	0	0	0	1	0	0	0	0	0
Solyc12g006750.1.1	1	0	1	0	0	3	0	0	0	1	0	0	3	0	0
Solyc01g060490.4.1	47	0	7	0	0	0	1	0	0	45	14	1	40	0	11
Solyc05g018750.4.1	290	28	42	22	85	45	93	41	39	209	87	116	301	218	75
Solyc05g023880.2.1	0	0	0	0	0	0	0	0	0	0	0	0	0	0	0
Solyc06g075060.2.1	0	0	0	0	0	0	0	0	0	0	0	0	0	0	0
Solyc12g009410.2.1	2179	262	436	170	716	697	1142	559	381	985	507	957	1939	1347	362
Solyc03g114033.1.1	0	0	0	0	0	0	0	0	0	0	0	0	0	0	0
Solyc07g063410.3.1	24	17	0	5	20	11	65	49	182	21	6	537	70	97	5
Solyc09g074170.3.1	0	0	0	0	0	0	0	0	0	0	0	0	0	0	0
Solyc09g009580.4.1	0	0	0	0	0	0	0	0	0	0	0	0	0	0	0
Solyc08g083240.3.1	649	209	175	37	121	178	924	82	41	272	161	121	843	1654	73
Solyc04g005600.3.1	7	17	0	10	43	73	28	102	12	4	2	124	6	113	1
Solyc00g025400.2.1	0	0	0	0	0	0	0	0	0	0	0	0	0	0	0
Solyc08g014290.1.1	240	27	34	24	103	86	83	76	79	99	46	384	237	147	28
Solyc10g055210.3.1	0	0	0	0	0	0	0	0	1	3	0	21	23	0	0
Solyc11g007915.1.1	0	0	0	0	0	0	0	0	0	0	0	0	0	0	0
Solyc09g010110.3.1	613	192	91	131	707	752	791	550	167	177	139	842	240	961	40
Solyc04g011670.3.1	137	12	51	31	169	44	47	193	23	41	28	182	112	80	19
Solyc03g044890.1.1	0	1	0	1	1	3	2	1	2	1	0	2	1	0	0
Solyc03g094175.1.1	365	158	72	239	789	1146	725	532	161	99	80	865	128	809	54
Solyc08g150122.1.1	0	0	0	0	0	0	0	0	0	0	0	0	0	0	0
Solyc02g084173.1.1	7	1	0	0	0	0	0	0	4	17	1	2	7	4	1
Solyc01g109210.2.1	19	0	5	0	2	8	9	4	1	6	4	19	42	13	4
Solyc02g093950.3.1	55	10	5	2	12	17	47	2	8	35	16	33	62	148	16
Solyc02g072010.3.1	5	2	2	0	6	4	4	0	1	1	2	5	3	16	0
Solyc01g102670.3.1	157	35	30	8	43	50	118	45	24	75	33	71	102	220	12
Solyc03g094130.1.1	0	0	0	0	0	0	0	0	0	0	0	0	0	0	0
Solyc04g071030.1.1	256	17	33	17	66	82	82	136	117	128	48	502	880	156	60
Solyc02g080730.2.1	0	0	0	0	0	0	0	0	0	0	0	0	0	0	0
Solyc06g082350.4.1	19	8	8	1	9	4	23	0	3	18	4	13	38	79	4
Solyc04g079210.3.1	84	15	10	68	713	100	39	796	147	42	34	1381	52	40	5
Solyc05g052690.4.1	346	77	54	37	158	134	425	123	35	169	61	142	289	502	72
Solyc06g051720.3.1	394	79	75	45	254	293	421	186	80	243	100	432	334	587	78
Solyc08g066600.4.1	1559	136	276	80	418	351	588	295	200	913	479	793	1430	749	221
Solyc02g014800.2.1	0	0	0	0	0	0	0	0	0	0	0	0	0	0	0
Solyc08g016415.1.1	0	0	0	0	0	0	2	0	0	0	0	2	2	2	0
Solyc11g032065.1.1	0	0	0	0	0	0	0	0	0	0	0	0	0	0	0
Solyc00g500042.1.1	62	9	17	19	66	82	103	93	20	18	16	68	10	92	1
Solyc04g064956.1.1	0	0	0	0	0	0	0	0	0	0	0	0	0	0	0
Solyc09g089650.1.1	119	75	22	114	208	453	532	206	73	21	33	316	87	441	17
Solyc08g080450.3.1	1	12	0	0	1	2	30	0	0	0	0	0	0	45	0
Solyc01g109895.1.1	4	0	1	0	2	0	1	3	0	0	2	2	1	2	0
Solyc00g500017.1.1	0	0	0	0	0	0	0	0	0	0	0	0	0	0	0
Solyc09g005020.1.1	11	20	2	12	63	39	45	71	26	3	4	116	5	45	0
Solyc02g063200.3.1	0	1	0	0	0	0	0	2	0	3	1	0	2	2	0
Solyc08g077330.3.1	7	1	0	5	20	9	28	16	167	1	1	25	0	20	6
Solyc03g007910.3.1	0	0	0	0	0	0	0	0	0	0	0	0	0	0	0
Solyc06g075200.1.1	0	0	0	0	0	0	0	0	0	0	0	0	0	0	0
Solyc04g082300.2.1	508	51	88	19	106	76	190	83	47	337	132	131	444	327	94
Solyc01g105160.4.1	1062	260	198	276	965	1592	1066	606	242	601	217	997	844	1369	149
Solyc01g096050.4.1	344	43	74	40	161	172	153	169	198	347	103	414	784	200	24
Solyc07g016050.3.1	0	0	0	0	0	0	0	0	0	0	0	0	0	0	0
Solyc01g009120.3.1	116	58	25	62	253	261	184	116	61	73	33	232	97	222	11
Solyc08g079490.4.1	209	66	45	83	370	402	409	248	85	118	48	377	171	375	30
Solyc01g091250.3.1	0	0	0	0	0	0	0	0	0	0	0	0	0	0	0
Solyc12g038120.3.1	0	0	0	0	0	0	0	0	0	0	0	0	0	0	0
Solyc10g047800.1.1	0	0	0	0	0	0	0	0	0	0	0	0	0	0	0
Solyc12g056830.1.1	4787	2439	1220	5074	20472	26737	12657	17699	3854	2675	1088	20240	2765	12094	445
Solyc10g007600.3.1	34541	2760	8343	2344	9161	10818	13382	4906	903	8661	7574	3351	13233	15407	2131
Solyc01g016300.1.1	0	0	0	0	0	0	0	0	0	0	0	0	0	0	0
Solyc06g035830.1.1	0	0	0	0	0	0	0	0	0	0	0	0	0	0	0
Solyc07g015900.3.1	0	0	0	0	0	0	0	0	0	0	0	0	0	0	0
Solyc04g054910.4.1	1821	263	481	276	1558	1221	826	1726	637	1346	448	1783	2578	971	268
Solyc07g045230.4.1	518	116	84	43	196	166	265	105	67	338	149	236	453	509	73
Solyc11g045334.1.1	0	0	0	0	1	0	0	0	0	0	0	2	0	0	0
Solyc03g120800.4.1	15	3	1	1	0	12	3	5	5	6	3	1	8	8	0
Solyc11g039577.1.1	0	0	0	0	0	0	0	0	0	0	0	0	0	0	0
Solyc01g107990.3.1	348	61	57	45	195	225	320	151	68	136	78	176	227	444	41
Solyc01g009040.4.1	117	54	22	13	64	100	235	21	50	131	23	61	223	859	36
Solyc12g021210.1.1	0	0	0	0	0	0	0	0	0	0	0	0	0	0	0
Solyc06g010000.3.1	242	43	57	31	142	120	221	78	59	177	60	205	222	283	48
Solyc07g053080.4.1	2	0	0	0	0	0	0	0	0	0	0	0	10	0	0
Solyc05g023842.1.1	0	0	0	0	0	0	0	0	0	0	0	0	0	0	0
Solyc02g082733.1.1	0	0	0	1	4	1	9	2	0	1	0	7	1	2	0
Solyc09g031760.1.1	0	4	0	0	16	9	16	5	0	2	0	6	0	20	0
Solyc07g006290.3.1	0	0	0	0	0	0	0	0	0	0	0	0	0	0	0
Solyc11g016997.1.1	0	0	0	0	0	0	0	0	0	0	0	0	0	0	0
Solyc01g079190.2.1	3	0	0	0	0	0	0	0	0	0	1	0	2	1	1
Solyc05g043400.2.1	0	0	0	0	0	0	0	0	0	0	0	0	0	0	0
Solyc11g072460.2.1	224	29	30	7	69	42	100	60	23	135	39	97	169	168	34
Solyc06g062660.4.1	427	23	55	10	86	60	81	50	101	280	92	261	462	143	90
Solyc01g099640.4.1	26	0	4	3	7	6	8	9	0	15	5	10	35	19	4
Solyc01g068240.3.1	673	96	120	84	311	270	329	190	107	417	174	268	656	496	131
Solyc07g040700.3.1	2	0	1	0	0	0	3	0	0	0	0	0	1	0	0
Solyc02g072510.3.1	449	79	94	49	210	218	334	179	106	283	104	380	338	451	70
Solyc02g086120.2.1	18	1	2	2	49	15	8	70	17	5	9	51	16	16	2
Solyc08g081570.3.1	478	100	76	193	921	837	571	834	232	175	109	1074	296	652	60
Solyc10g086320.2.1	9	1	1	0	3	0	0	2	0	7	3	5	1	4	1
Solyc02g070970.1.1	1475	743	521	8813	40618	48976	5849	42952	6040	1812	466	14423	2189	5185	306
Solyc05g015653.1.1	0	0	0	0	1	0	0	0	0	0	0	0	0	0	2
Solyc05g012070.3.1	2215	113	242	93	512	346	559	386	163	1169	572	622	2102	850	382
Solyc08g076610.4.1	68	6	13	8	38	17	54	21	7	45	16	22	66	93	16
Solyc06g018110.3.1	219	35	26	7	95	24	130	44	12	94	76	86	180	277	64
Solyc02g030200.1.1	12	4	1	0	5	5	3	6	0	4	3	3	8	8	1
Solyc03g150161.1.1	0	0	0	0	0	0	0	0	0	0	0	0	0	0	0
Solyc08g005540.2.1	56	7	30	8	23	33	38	15	11	39	16	35	60	69	5
Solyc08g068950.1.1	0	0	0	0	0	0	0	0	0	0	0	0	0	0	0
Solyc11g051172.1.1	0	0	0	0	0	0	0	0	0	0	0	0	0	0	0
Solyc03g007050.3.1	76	114	23	48	146	237	287	48	10	96	21	108	71	610	7
Solyc04g150170.1.1	0	0	0	0	0	0	0	0	0	0	0	0	0	0	0
Solyc03g112210.1.1	299	32	34	40	333	166	125	421	76	35	60	382	87	137	50
Solyc06g007270.1.1	14	1	7	2	10	8	7	2	3	5	7	7	9	14	1
Solyc04g064580.1.1	20	3	2	0	9	1	8	10	5	4	2	1	63	9	3
Solyc02g091510.3.1	807	103	162	129	535	561	346	287	370	493	183	791	770	498	140
Solyc02g092290.4.1	200	30	21	12	141	42	109	93	43	80	62	104	116	128	41
Solyc11g068830.2.1	6797	559	1469	206	814	886	2491	644	497	3251	1531	1284	5053	3514	859
Solyc01g091640.3.1	2397	133	307	115	772	636	498	570	257	1278	576	794	2081	825	375
Solyc07g065340.1.1	1556	252	408	244	486	750	1150	480	177	537	206	265	1346	1089	123
Solyc02g068000.2.1	114	20	27	11	67	39	62	42	25	62	33	100	87	108	7
Solyc03g083520.4.1	1997	190	327	144	721	582	796	602	315	1015	427	1047	1684	1106	307
Solyc11g069370.3.1	713	79	121	43	302	183	336	223	103	305	119	411	436	586	85
Solyc10g055423.1.1	0	0	0	0	0	0	0	0	0	0	0	0	0	0	0
Solyc08g005820.1.1	0	0	0	0	0	0	0	0	0	0	0	0	0	0	0
Solyc09g057550.1.1	0	0	0	0	0	0	0	0	0	0	0	0	0	0	0
Solyc11g010550.2.1	149	10	25	4	39	9	28	5	10	69	47	16	87	49	18
Solyc09g092580.4.1	22	12	3	2	69	19	29	108	5	15	6	254	3	15	3
Solyc02g087300.1.1	3026	232	441	154	837	694	1027	617	383	1614	684	1119	2946	1422	451
Solyc01g112020.3.1	806	176	101	36	337	188	618	191	74	445	203	393	764	972	186
Solyc01g090410.3.1	38	40	4	19	46	142	159	35	13	13	4	75	9	201	2
Solyc09g091510.3.1	3876	628	410	99	414	578	2405	450	37	1219	336	4019	603	6615	9
Solyc06g036200.2.1	0	0	1	0	0	0	0	0	0	0	0	0	0	3	0
Solyc07g052380.3.1	1	0	0	0	0	0	0	0	0	1	1	0	2	0	0
Solyc05g053240.4.1	606	142	104	74	565	469	543	357	242	317	171	808	522	778	104
Solyc07g063180.3.1	47	2	6	3	20	11	16	12	3	28	11	50	33	13	10
Solyc10g008700.3.1	0	0	0	0	0	0	0	0	0	0	0	0	0	0	0
Solyc04g080450.1.1	1658	184	229	163	1023	591	797	840	407	876	320	1640	1480	1279	152
Solyc02g005440.2.1	0	0	0	0	0	0	0	0	0	2	0	0	0	0	0
Solyc09g092130.3.1	43	81	20	276	580	1789	263	356	265	64	19	754	85	284	9
Solyc01g090760.4.1	154	42	38	0	27	21	279	7	8	90	34	19	167	352	49
Solyc11g022430.3.1	0	0	0	0	0	0	0	0	0	0	0	0	0	0	0
Solyc03g083992.1.1	0	0	0	0	0	0	0	0	0	0	0	0	0	0	0
Solyc02g078750.3.1	233	76	45	39	107	146	205	63	84	194	45	308	250	315	18
Solyc04g150111.1.1	1589	105	262	155	603	690	505	537	244	646	343	951	1647	606	280
Solyc08g008350.3.1	498	76	88	56	242	274	285	139	79	296	114	361	329	496	68
Solyc05g013630.1.1	2281	181	409	961	5523	4313	533	4252	1125	81	462	4114	994	558	135
Solyc01g100610.3.1	747	308	226	225	574	1147	1153	449	238	361	146	827	451	1507	67
Solyc02g082820.3.1	59	6	15	6	13	31	63	7	10	66	11	12	110	187	21
Solyc10g005960.1.1	7585	889	1140	579	2685	3222	4425	1665	709	3463	1661	3337	6159	4820	665
Solyc01g090740.3.1	137	6	15	2	47	11	26	71	35	46	24	285	108	36	8
Solyc02g061840.3.1	903	124	149	85	477	384	456	337	156	401	201	611	551	740	147
Solyc11g072690.2.1	1185	73	155	44	315	241	385	184	77	545	241	247	1038	483	182
Solyc04g014450.1.1	20	2	3	0	6	3	7	1	2	15	2	4	8	9	3
Solyc10g045540.2.1	428	78	67	35	184	108	342	149	67	223	113	262	346	468	74
Solyc03g117500.1.1	137	6	28	5	8	24	22	11	12	56	28	27	193	59	12
Solyc06g073150.3.1	552	110	102	54	283	254	373	163	107	313	121	370	504	557	75
Solyc01g109950.4.1	3	3	2	16	16	99	19	19	10	5	3	36	1	21	1
Solyc12g005615.1.1	0	0	0	0	0	0	0	0	0	0	0	0	0	0	0
Solyc07g150139.1.1	0	0	0	0	0	0	0	0	0	0	0	0	0	0	0
Solyc08g066680.3.1	410	15	77	3	51	35	61	41	44	157	129	152	251	133	68
Solyc11g012760.2.1	455	53	56	42	252	175	200	141	57	243	100	172	394	399	71
Solyc02g032720.3.1	0	0	0	0	0	0	0	0	0	0	0	0	0	0	0
Solyc03g058550.2.1	0	0	0	0	0	0	0	0	0	0	0	0	0	0	0
Solyc09g089740.3.1	140	3	8	2	34	5	10	18	15	30	15	43	37	12	12
Solyc12g010390.2.1	6193	270	620	203	1083	816	977	868	832	5251	1454	2546	7461	1185	978
Solyc08g041690.1.1	0	0	0	0	0	0	0	0	0	0	0	0	0	0	0
Solyc08g079440.1.1	184	33	25	18	107	54	97	76	57	43	36	347	73	131	14
Solyc12g088520.2.1	65	1	5	2	6	5	8	10	1	34	7	4	33	31	10
Solyc10g007220.3.1	0	0	0	0	0	0	0	0	0	0	0	0	1	0	0
Solyc01g067590.3.1	560	72	117	60	251	248	290	189	140	381	134	417	540	405	96
Solyc11g017290.1.1	8	7	1	3	8	13	21	2	5	8	8	23	15	44	3
Solyc07g042300.1.1	979	49	175	58	267	290	310	210	122	612	199	297	1256	374	174
Solyc09g090940.3.1	1117	181	187	152	717	825	802	461	267	746	243	777	1198	1186	199
Solyc08g079040.1.1	956	51	135	38	219	204	238	194	82	483	244	498	559	276	132
Solyc05g007540.3.1	0	0	0	0	0	0	0	0	0	0	0	0	0	0	0
Solyc02g031985.1.1	12	3	0	0	4	3	9	1	2	4	6	2	0	4	4
Solyc05g025870.4.1	6	2	2	1	4	2	5	3	2	0	1	3	0	1	0
Solyc12g055910.3.1	262	83	50	44	138	168	270	84	77	147	61	219	243	312	38
Solyc04g039810.1.1	0	0	0	0	0	0	0	0	0	0	0	0	0	0	0
Solyc08g066010.2.1	85	28	10	9	43	46	91	9	16	46	27	48	67	134	7
Solyc05g023720.1.1	0	0	0	0	0	0	0	0	0	0	0	0	0	1	0
Solyc03g117750.3.1	123	24	28	14	47	54	67	35	19	72	40	74	88	132	17
Solyc02g020970.1.1	0	0	0	0	0	0	0	0	0	0	0	0	0	0	0
Solyc06g005850.3.1	56	9	17	0	21	29	35	12	9	19	15	16	25	35	6
Solyc08g068120.3.1	13	2	1	0	5	6	9	2	4	12	4	0	11	53	6
Solyc12g042000.3.1	62	11	12	11	51	25	36	16	13	21	9	48	22	53	4
Solyc01g086880.3.1	0	0	0	0	0	0	0	0	0	0	0	0	0	0	0
Solyc03g007310.3.1	1557	113	199	69	405	297	428	263	89	521	333	328	795	635	199
Solyc10g084010.1.1	0	0	0	0	0	0	0	0	0	0	0	0	0	0	0
Solyc07g007400.3.1	4	0	0	0	0	1	1	3	0	1	0	10	3	0	0
Solyc03g006100.4.1	26	30	5	28	106	98	70	77	31	21	17	91	30	95	2
Solyc11g068710.3.1	149	4	10	2	147	9	31	130	73	38	19	206	333	48	29
Solyc12g039200.1.1	0	0	0	0	0	0	0	0	0	0	0	0	0	0	0
Solyc10g052870.1.1	0	0	0	0	0	0	0	0	0	0	0	0	0	0	0
Solyc03g007600.3.1	692	317	109	156	1292	696	1460	879	129	141	163	888	153	1617	54
Solyc03g097850.1.1	21	8	0	0	17	6	18	3	1	10	11	9	9	36	10
Solyc10g081790.1.1	0	0	0	0	0	3	0	5	0	0	0	6	0	6	0
Solyc08g063080.3.1	1016	348	165	337	1533	1520	1536	881	314	464	274	1244	761	2162	137
Solyc08g062720.1.1	0	0	0	0	0	0	0	0	0	0	0	0	0	0	0
Solyc04g014515.1.1	0	0	0	0	1	0	0	0	1	2	1	0	1	0	0
Solyc01g150131.1.1	5	14	1	0	7	7	43	3	11	1	3	18	0	73	0
Solyc06g083000.1.1	21	2	2	1	4	5	49	3	10	7	0	19	13	20	1
Solyc02g062240.3.1	498	38	84	24	166	104	177	131	68	412	132	252	664	381	150
Solyc10g077050.2.1	336	100	85	40	195	233	360	136	85	133	76	289	226	434	34
Solyc02g080200.4.1	216	10	29	15	52	50	39	104	48	91	42	128	218	206	21
Solyc03g044668.1.1	0	0	0	0	0	0	0	0	0	0	0	0	0	0	0
Solyc01g057020.3.1	132	67	28	28	123	134	184	49	37	84	37	153	109	295	17
Solyc12g099240.2.1	663	73	109	80	361	340	356	329	140	307	142	466	563	499	135
Solyc12g096250.2.1	11	1	9	1	3	0	10	1	0	18	2	4	20	22	1
Solyc05g150118.1.1	0	0	0	0	0	0	0	0	0	0	0	0	0	0	0
Solyc06g048530.4.1	0	0	0	0	2	0	2	0	0	0	0	0	0	2	0
Solyc02g090380.4.1	484	51	47	30	196	127	273	92	162	333	92	428	1014	337	26
Solyc03g031500.1.1	0	0	0	0	0	0	0	0	0	0	0	0	0	0	0
Solyc11g017100.1.1	0	0	0	0	0	0	0	0	0	0	0	0	0	0	0
Solyc10g047930.2.1	1589	399	261	506	2194	2561	1623	1389	430	679	314	1782	1055	2049	147
Solyc05g054030.3.1	6	65	1	82	204	415	286	164	94	4	0	266	8	410	0
Solyc00g500237.1.1	0	0	0	0	0	0	0	0	0	0	0	0	0	0	0
Solyc09g015350.4.1	80	0	23	2	10	12	11	11	5	41	42	5	46	23	3
Solyc03g112060.3.1	442	256	62	352	1470	1248	749	722	262	253	106	824	434	883	24
Solyc12g040575.1.1	0	0	0	0	0	0	0	0	0	0	0	0	0	0	0
Solyc12g088370.2.1	254	59	67	40	174	268	237	118	113	147	55	534	251	331	33
Solyc11g010880.2.1	2	0	1	0	1	1	0	0	2	4	0	3	0	2	0
Solyc06g084570.4.1	120	10	13	13	71	41	47	57	18	48	33	84	83	84	17
Solyc03g096680.2.1	0	0	0	0	0	0	0	0	0	0	0	0	0	0	0
Solyc06g072240.1.1	52	3	15	4	15	15	12	16	6	29	9	11	100	45	20
Solyc06g069240.2.1	440	26	0	11	35	42	157	6	12	12	92	76	370	193	129
Solyc05g013380.3.1	5145	4645	1119	8504	21307	42328	18066	16660	6948	2693	1113	30988	2446	20995	214
Solyc02g150109.1.1	0	0	0	0	0	0	0	0	0	0	0	1	0	0	0
Solyc11g069190.2.1	2671	159	618	155	769	549	510	396	339	1896	647	861	2528	1002	380
Solyc04g080330.3.1	0	0	0	0	0	0	0	0	0	0	0	0	0	0	0
Solyc06g073560.4.1	6	7	0	5	54	10	18	97	20	12	1	167	3	18	2
Solyc11g012620.2.1	72	16	16	6	23	19	26	21	18	27	33	43	43	44	12
Solyc06g042950.3.1	208	25	34	18	66	61	99	23	31	152	63	90	191	135	49
Solyc09g007270.3.1	2187	2	175	2	32	1	8	9	13	196	373	29	302	26	78
Solyc09g059310.3.1	1301	177	205	75	414	293	698	205	121	662	292	453	1023	1061	206
Solyc00g500205.1.1	0	0	0	0	0	0	0	0	0	0	0	0	0	0	0
Solyc11g007360.1.1	35	6	5	3	15	16	40	13	5	13	11	17	22	46	4
Solyc09g091840.4.1	1625	162	209	101	694	456	696	515	216	746	406	1112	1309	823	224
Solyc02g087710.3.1	1862	410	326	173	889	692	1452	618	468	1478	387	1531	1938	2144	296
Solyc09g065750.3.1	5	0	2	0	0	0	0	0	0	1	0	1	9	0	0
Solyc04g081610.1.1	0	0	0	0	0	0	0	0	0	0	0	0	0	0	0
Solyc09g150144.1.1	6	0	1	0	2	1	3	1	2	8	1	1	3	3	0
Solyc09g150135.1.1	0	0	0	0	0	0	0	0	0	0	0	0	0	0	0
Solyc03g046350.3.1	953	124	174	55	316	202	637	225	93	457	193	309	652	671	193
Solyc04g054440.3.1	19	2	8	0	3	1	1	0	0	2	6	2	0	2	0
Solyc02g070050.3.1	1090	154	165	133	516	561	594	526	260	601	237	1421	786	849	101
Solyc03g046410.3.1	19	3	1	0	11	2	9	1	2	7	9	14	14	26	1
Solyc04g054223.1.1	0	0	0	0	0	0	0	0	0	0	0	0	0	0	0
Solyc03g113700.3.1	583	200	129	107	351	440	935	256	166	352	135	543	391	1093	55
Solyc03g113360.4.1	0	1	0	0	0	0	0	0	0	0	0	0	0	7	0
Solyc02g044000.3.1	0	0	0	0	0	0	0	0	0	0	0	0	0	0	0
Solyc04g051625.1.1	0	0	0	0	0	0	0	0	0	0	0	0	0	0	0
Solyc10g080230.2.1	253	17	52	35	109	47	53	33	59	116	54	151	223	64	18
Solyc03g114730.3.1	2195	249	308	102	485	650	1127	468	355	1496	691	1340	2181	1468	289
Solyc08g079980.1.1	8	0	1	0	0	0	0	1	0	14	2	2	53	1	7
Solyc03g044485.1.1	0	0	0	0	0	0	0	0	0	0	0	0	0	0	0
Solyc04g150126.1.1	194	29	28	53	274	309	225	211	56	88	40	271	88	253	20
Solyc11g010560.3.1	1831	1354	562	608	2289	2951	4827	1339	899	959	525	2835	1174	6151	138
Solyc09g075410.4.1	0	0	0	0	0	0	0	0	0	0	0	0	0	0	0
Solyc06g074160.3.1	0	0	0	0	0	2	2	0	0	0	0	0	0	3	0
Solyc09g007230.3.1	2030	193	336	135	665	491	813	573	262	992	452	951	1284	1231	298
Solyc05g010090.2.1	0	0	0	0	0	0	0	0	0	1	0	0	0	0	0
Solyc04g014600.3.1	1104	9	151	4	11	5	3	5	12	222	211	26	236	39	46
Solyc01g058190.4.1	378	221	66	125	702	453	1041	395	111	117	81	660	149	1361	45
Solyc09g055755.1.1	864	125	129	80	332	366	466	213	121	597	199	578	822	693	145
Solyc08g066430.1.1	60	14	5	9	63	55	66	57	38	38	7	78	101	28	23
Solyc01g006360.4.1	105	51	18	14	57	40	56	3	20	89	41	47	145	182	17
Solyc10g083170.2.1	28	16	5	16	70	147	68	85	30	20	10	46	29	63	7
Solyc03g118710.3.1	133	77	24	155	444	756	309	391	169	46	27	1092	111	307	7
Solyc00g500045.1.1	0	0	0	0	1	0	0	0	0	0	0	0	0	0	0
Solyc03g006620.3.1	120	39	4	35	177	84	160	161	264	40	15	717	121	169	11
Solyc09g064480.1.1	1067	77	171	43	209	259	343	255	161	738	241	685	937	275	121
Solyc01g087960.3.1	0	0	0	0	0	0	0	0	0	0	0	0	0	0	0
Solyc01g088000.4.1	558	131	105	83	251	322	390	140	131	384	142	334	422	565	43
Solyc06g062360.3.1	447	42	68	24	191	113	148	159	87	191	91	308	307	189	57
Solyc03g150160.1.1	0	0	0	0	0	0	0	0	0	1	0	0	2	0	0
Solyc06g010160.2.1	1	0	0	0	0	0	0	0	0	0	2	0	4	0	1
Solyc04g011480.3.1	2	0	0	0	1	3	0	0	3	0	0	7	0	0	0
Solyc06g053720.3.1	0	0	0	2	7	20	6	13	3	0	0	14	0	2	0
Solyc09g010710.4.1	69	9	5	2	11	13	19	9	9	37	20	22	66	61	8
Solyc01g009300.3.1	2432	67	561	57	197	389	320	169	152	1261	586	497	1987	384	268
Solyc01g100530.3.1	628	115	134	64	338	193	384	210	106	373	160	417	542	1011	69
Solyc05g009540.3.1	537	133	105	48	173	203	386	113	110	304	123	363	481	600	68
Solyc08g061380.1.1	23	4	2	3	10	4	20	4	6	18	7	23	20	24	5
Solyc11g006910.3.1	980	0	45	1	9	1	2	1	4	381	69	6	954	0	201
Solyc10g083960.2.1	129	42	29	29	163	157	168	87	27	57	27	86	68	240	17
Solyc06g016790.3.1	784	44	83	22	152	205	186	146	68	333	137	404	687	244	83
Solyc09g008080.3.1	21	10	3	9	47	58	58	68	8	1	3	81	17	72	5
Solyc03g082670.3.1	127	40	29	20	117	95	250	91	15	38	27	106	50	251	12
Solyc12g036410.3.1	308	69	36	19	145	88	174	83	40	176	84	123	252	288	33
Solyc06g083870.3.1	1245	310	236	162	698	664	1090	499	352	711	318	1278	909	1772	177
Solyc09g011220.3.1	233	18	51	8	61	45	110	32	21	102	59	88	213	138	46
Solyc10g017900.1.1	0	0	0	0	0	0	0	0	0	0	0	0	0	0	0
Solyc01g095860.3.1	1	0	0	0	0	0	0	0	0	0	0	0	0	0	0
Solyc08g081320.3.1	2681	443	553	146	734	734	1488	535	379	1901	773	1162	2830	2045	418
Solyc01g097850.1.1	2	0	0	0	0	1	0	0	0	1	0	0	1	0	0
Solyc05g012780.4.1	11	1	8	1	13	8	8	1	4	6	4	45	6	13	1
Solyc06g053710.3.1	2398	24	230	15	44	48	102	44	109	1341	276	139	2856	194	383
Solyc01g104750.4.1	8	4	1	2	31	45	28	17	8	8	0	47	6	30	1
Solyc09g018520.1.1	0	0	0	0	0	0	0	0	0	0	0	0	0	0	0
Solyc02g067810.1.1	39	1	1	0	6	3	11	2	4	28	9	10	55	37	5
Solyc07g021230.1.1	0	0	0	0	0	0	0	0	0	0	0	0	0	0	0
Solyc01g088710.3.1	341	23	51	20	114	74	112	103	73	264	98	170	346	177	52
Solyc04g011490.4.1	0	0	0	0	0	0	0	0	0	0	0	0	0	0	0
Solyc07g054430.3.1	58	49	22	9	122	40	214	171	9	23	12	116	49	422	6
Solyc02g090647.1.1	28	1	3	1	2	1	3	3	1	16	4	3	18	3	4
Solyc11g007530.2.1	44	5	1	5	36	12	16	18	10	7	20	19	13	25	9
Solyc05g150149.1.1	0	0	0	0	0	0	0	0	0	0	0	0	0	0	0
Solyc11g056290.3.1	0	0	0	0	0	0	0	0	0	0	0	0	0	0	0
Solyc03g078280.3.1	0	0	0	0	0	0	0	0	0	0	0	0	0	0	0
Solyc11g028200.1.1	3	2	0	0	0	0	0	0	0	0	0	0	0	1	0
Solyc05g012827.1.1	0	0	0	0	0	0	0	0	0	0	0	0	0	0	0
Solyc09g074110.4.1	427	84	74	31	144	130	248	83	51	280	111	206	296	360	42
Solyc06g059790.4.1	0	0	0	0	0	0	0	0	0	0	0	0	0	0	0
Solyc04g047830.1.1	0	0	0	0	0	0	0	0	0	0	0	0	0	0	0
Solyc02g093890.1.1	0	0	0	0	0	0	0	0	1	0	0	1	0	0	1
Solyc06g011560.3.1	353	125	96	113	381	485	585	235	163	199	87	485	200	712	22
Solyc05g012810.3.1	11	3	0	0	34	3	5	17	5	3	6	37	9	11	1
Solyc01g005320.2.1	1626	0	252	0	7	2	3	1	2	760	265	9	1343	6	190
Solyc09g055130.1.1	0	0	0	0	0	0	0	0	0	0	0	0	0	0	0
Solyc05g023920.1.1	0	0	0	0	0	0	0	0	0	0	0	0	0	0	0
Solyc01g096830.3.1	1176	152	214	63	381	260	438	231	173	895	310	564	1326	823	231
Solyc02g090360.3.1	2520	49	246	50	236	191	212	199	459	4544	440	1138	7501	413	256
Solyc06g053890.1.1	0	0	0	0	0	0	0	0	0	0	0	0	0	0	0
Solyc02g078220.1.1	429	90	74	39	107	161	301	85	88	262	99	301	398	372	52
Solyc09g091310.1.1	0	0	0	0	0	0	0	0	0	0	0	0	0	0	0
Solyc09g010570.1.1	26	39	16	16	21	37	77	5	13	45	10	19	39	70	0
Solyc09g072950.1.1	0	0	0	0	0	0	0	0	0	0	0	0	0	0	0
Solyc03g119800.3.1	2	0	1	0	0	0	0	0	0	0	0	1	0	0	0
Solyc04g011820.1.1	24	4	2	0	21	0	3	15	0	8	3	0	12	7	2
Solyc10g079670.2.1	12	3	3	2	3	4	22	1	1	0	0	1	2	13	0
Solyc01g089960.3.1	507	4	82	5	18	19	22	19	17	128	83	68	261	54	50
Solyc01g091610.1.1	22	1	3	3	15	24	18	4	0	6	4	7	14	35	2
Solyc09g015260.1.1	0	0	0	0	0	0	0	0	0	0	0	0	0	0	0
Solyc07g018145.1.1	0	0	0	0	0	0	0	0	0	0	0	0	0	0	0
Solyc02g094570.3.1	236	8	42	14	50	59	67	31	10	87	44	68	138	54	22
Solyc03g013380.1.1	0	0	0	0	0	0	0	0	0	0	0	0	0	0	0
Solyc01g007090.1.1	7	1	0	0	1	3	1	0	0	0	2	0	2	4	1
Solyc03g070390.3.1	1	0	0	0	1	0	0	0	1	0	0	0	1	0	2
Solyc11g020507.1.1	0	0	0	0	0	0	0	0	0	0	0	0	0	0	0
Solyc08g005910.3.1	1874	557	451	207	794	811	2607	740	306	914	411	1116	1053	2516	275
Solyc12g055900.1.1	0	0	0	0	0	0	1	1	0	0	0	0	0	0	0
Solyc09g150122.1.1	0	0	0	0	0	0	0	0	0	0	0	0	0	0	0
Solyc09g089870.3.1	504	87	128	61	253	279	440	213	65	169	117	149	343	533	62
Solyc03g117310.1.1	72	8	8	7	29	35	49	43	22	37	6	73	100	54	15
Solyc06g071550.3.1	600	146	105	130	551	691	644	455	144	336	142	697	571	800	79
Solyc00g500142.1.1	2	0	0	3	1	1	0	1	0	0	0	0	0	1	0
Solyc11g043080.3.1	0	0	0	0	0	0	0	0	0	0	0	0	0	0	0
Solyc05g053750.3.1	0	0	0	0	0	0	0	0	0	0	0	0	0	0	0
Solyc05g051735.1.1	52	10	12	3	46	7	43	33	14	20	25	40	92	65	17
Solyc02g073570.1.1	0	0	0	0	0	0	0	0	0	0	0	0	0	0	0
Solyc02g070080.4.1	131	0	27	0	0	1	0	0	0	50	17	0	243	0	6
Solyc02g088590.4.1	303	67	68	37	152	159	408	118	57	161	71	290	222	547	54
Solyc01g017290.1.1	0	0	0	0	0	0	0	0	0	0	0	0	0	0	0
Solyc07g063030.3.1	0	0	0	0	0	0	0	0	0	0	0	0	0	0	0
Solyc04g056450.4.1	2	0	0	0	0	1	0	0	0	3	0	2	1	2	0
Solyc12g006200.1.1	454	40	60	35	194	152	167	122	54	235	108	212	383	253	62
Solyc01g079870.4.1	1986	291	394	171	771	723	1116	797	474	1048	437	1951	1448	1707	233
Solyc11g012950.2.1	150	9	32	6	9	27	29	10	25	73	52	28	98	38	14
Solyc06g075500.4.1	21	5	7	2	55	5	21	50	22	11	3	136	7	21	1
Solyc07g054790.1.1	2	0	0	2	2	4	3	0	2	1	1	2	9	1	30
Solyc07g014750.1.1	0	0	0	0	0	0	0	0	0	0	0	0	0	0	0
Solyc01g080280.3.1	13216	5314	2765	14896	49071	81785	27138	31114	9407	9755	2714	41201	10059	26586	1017
Solyc01g109710.3.1	337	23	42	9	90	34	75	118	253	354	46	554	646	97	42
Solyc07g017600.3.1	2064	29	130	73	435	231	194	443	469	2278	307	2005	3254	289	455
Solyc08g068610.3.1	9	0	0	0	4	4	0	1	12	19	1	18	228	2	1
Solyc02g067160.4.1	200	28	47	34	163	168	168	157	65	82	49	241	130	240	31
Solyc03g013110.2.1	0	0	0	0	0	0	0	0	0	0	0	0	0	0	0
Solyc01g099035.1.1	5	0	0	1	1	0	1	0	0	0	0	4	2	6	1
Solyc08g076235.1.1	0	0	0	0	0	0	0	0	0	0	0	0	0	0	0
Solyc03g120910.4.1	1959	91	479	31	171	122	235	90	52	1151	490	107	1634	501	261
Solyc12g010770.1.1	0	0	0	0	0	0	0	0	0	0	0	0	0	0	0
Solyc12g013950.2.1	385	57	71	21	98	90	256	58	46	183	87	190	323	391	49
Solyc12g010550.1.1	889	23	161	69	94	269	145	186	512	379	139	590	533	223	75
Solyc03g095620.4.1	315	246	72	262	1109	1090	1050	645	269	112	89	1199	131	1148	31
Solyc12g098920.2.1	654	263	238	187	665	1159	1404	435	349	301	153	1351	454	1372	31
Solyc01g065725.1.1	0	0	0	0	0	0	0	0	0	0	0	0	0	0	0
Solyc12g015690.3.1	2328	38	319	49	373	232	192	252	69	1756	566	171	2473	201	303
Solyc12g088230.3.1	256	80	39	90	136	427	184	128	224	276	53	383	470	245	40
Solyc01g110900.1.1	140	0	6	1	4	1	3	0	3	19	22	1	167	4	34
Solyc01g097240.3.1	19	3	5	9	19	19	23	15	19	6	7	547	13	12	1
Solyc06g034320.1.1	125	14	13	6	47	14	42	20	17	49	36	43	64	63	14
Solyc01g094530.4.1	184	39	27	15	86	50	129	65	42	72	35	153	139	166	18
Solyc12g007140.3.1	205	10	14	2	51	38	26	35	13	160	44	68	171	45	43
Solyc01g014533.1.1	0	0	0	0	0	0	0	0	0	0	0	0	0	0	0
Solyc12g019690.2.1	402	37	87	21	136	75	122	163	50	166	95	237	209	153	38
Solyc01g005670.3.1	151	13	41	12	70	49	81	43	30	51	41	106	73	96	20
Solyc08g016340.1.1	0	0	0	0	0	0	0	0	0	0	0	0	0	0	0
Solyc12g044240.3.1	160	9	20	2	18	22	29	10	13	86	39	46	119	65	38
Solyc06g083500.4.1	12	1	1	0	5	2	2	3	1	5	0	9	14	3	4
Solyc03g123710.3.1	515	4	40	12	55	38	86	61	26	19	64	66	40	87	7
Solyc03g006850.3.1	453	25	47	15	97	56	80	61	27	167	98	118	295	136	77
Solyc01g109580.4.1	404	31	84	21	72	67	85	40	17	349	104	53	509	142	61
Solyc08g029290.1.1	0	0	0	0	0	0	0	0	0	0	0	0	0	0	0
Solyc11g028320.1.1	0	0	0	1	0	0	1	1	2	0	0	1	2	6	0
Solyc01g105340.4.1	3399	1182	621	858	4387	4007	4758	2897	823	1097	743	5103	1243	5901	271
Solyc11g069060.1.1	2	0	0	0	0	0	0	0	0	0	0	0	0	0	0
Solyc04g051190.3.1	598	285	106	361	1294	1557	1061	728	259	312	182	1463	352	1489	58
Solyc06g005730.2.1	0	1	0	0	0	0	0	0	0	0	0	0	0	0	0
Solyc02g090600.2.1	0	0	0	0	0	0	0	0	0	0	0	0	0	0	0
Solyc08g016580.1.1	31	3	7	5	6	18	15	28	4	17	8	22	37	16	3
Solyc07g054560.1.1	181	11	38	9	39	39	55	28	14	76	37	29	158	171	22
Solyc09g015820.3.1	754	69	142	43	235	169	287	189	163	351	141	518	652	354	109
Solyc02g084510.3.1	59	20	12	6	25	28	44	7	12	73	17	54	96	91	10
Solyc03g060520.1.1	0	0	0	0	0	0	0	0	0	0	0	0	0	0	0
Solyc01g056840.1.1	0	0	0	0	0	0	0	0	0	0	0	0	0	0	0
Solyc04g064870.3.1	5	3	1	4	174	11	5	89	64	6	3	181	20	7	9
Solyc01g104000.3.1	1162	199	190	121	743	369	853	261	210	773	392	752	1496	970	219
Solyc04g077060.3.1	795	190	137	77	328	279	661	195	115	410	197	477	539	1116	96
Solyc01g057150.1.1	0	0	1	0	0	0	0	0	0	0	0	0	0	0	0
Solyc02g069850.3.1	4780	943	824	660	2583	2477	4078	1877	869	2724	1122	2541	4951	6471	1075
Solyc04g081570.3.1	9523	717	1216	506	2643	1782	2679	2088	1395	7189	2708	6002	11371	4282	2245
Solyc11g011840.2.1	419	226	128	114	600	550	905	512	151	142	95	732	226	1137	23
Solyc09g055450.2.1	0	0	0	0	0	0	0	0	0	0	0	0	0	0	0
Solyc01g150152.1.1	771	91	173	25	134	99	378	70	84	292	160	120	491	331	60
Solyc03g096250.3.1	0	0	0	0	0	0	0	0	0	0	0	1	0	0	0
Solyc12g062340.2.1	0	0	0	0	0	0	0	0	0	0	0	0	0	0	0
Solyc11g045110.3.1	320	33	68	42	230	169	103	157	95	182	115	372	245	136	60
Solyc00g007920.1.1	0	0	0	0	0	0	0	0	0	0	0	0	0	0	0
Solyc01g010640.3.1	506	622	207	757	2146	3602	2901	1410	565	246	129	2285	326	2956	32
Solyc06g035550.3.1	0	0	0	0	0	0	0	0	0	0	0	0	0	0	0
Solyc06g005100.3.1	0	0	0	0	0	0	0	0	0	0	0	0	0	0	0
Solyc11g039800.2.1	0	0	0	0	0	0	0	0	0	0	0	0	0	0	0
Solyc01g086800.4.1	0	0	0	0	0	0	0	0	0	1	0	0	0	0	0
Solyc04g074180.4.1	2160	476	542	279	1272	1545	1816	766	423	1090	569	1825	1890	2318	330
Solyc05g008270.3.1	420	147	73	155	632	653	596	256	91	140	85	396	241	791	30
Solyc03g031690.3.1	838	107	119	54	330	259	418	346	131	306	170	662	600	589	127
Solyc03g122330.1.1	0	0	0	0	0	0	0	0	0	0	0	0	0	0	0
Solyc12g008750.3.1	1004	170	205	52	471	262	565	263	151	605	261	564	749	1130	147
Solyc06g049010.2.1	0	0	0	0	0	0	0	0	0	0	0	0	0	0	0
Solyc05g052130.3.1	32	2	6	3	15	12	4	20	21	17	13	31	45	6	2
Solyc01g090990.3.1	622	40	70	23	176	127	196	120	61	273	127	340	408	263	75
Solyc09g090770.2.1	19	5	1	3	6	3	8	12	2	7	5	14	12	29	2
Solyc01g005920.3.1	75	5	19	10	78	34	32	29	24	25	35	44	30	34	6
Solyc01g105550.1.1	0	0	0	1	0	0	0	0	1	2	0	0	3	0	0
Solyc08g078560.3.1	363	75	54	23	171	71	273	93	42	214	96	173	407	475	83
Solyc10g052847.1.1	0	0	0	0	0	0	0	0	0	0	0	0	0	0	0
Solyc02g077780.3.1	338	34	70	44	172	144	164	115	154	255	70	662	487	203	42
Solyc07g065180.3.1	170	60	35	22	100	153	268	92	46	83	35	308	120	241	20
Solyc01g090150.1.1	0	0	0	0	0	0	0	0	0	0	0	0	0	0	0
Solyc06g076800.3.1	0	0	0	0	1	0	0	0	0	0	0	2	0	0	0
Solyc11g072740.1.1	462	41	42	28	161	143	166	162	57	218	90	217	320	277	100
Solyc03g096960.3.1	888	112	128	75	454	257	469	331	153	607	221	589	1015	714	242
Solyc00g500235.1.1	0	0	0	0	0	0	0	0	0	0	0	0	0	0	0
Solyc06g063250.3.1	527	108	86	61	275	222	404	196	90	268	100	340	410	572	57
Solyc10g005740.3.1	129	8	16	1	20	4	29	7	4	83	25	15	168	71	29
Solyc09g009900.4.1	91	4	21	5	54	26	27	23	13	52	24	29	87	116	19
Solyc01g067755.1.1	0	0	0	0	0	0	0	0	0	0	0	0	0	0	0
Solyc10g008790.3.1	323	87	68	45	214	197	356	103	67	103	79	216	204	343	27
Solyc01g094080.4.1	224	91	18	129	618	452	336	472	65	118	63	204	182	612	63
Solyc04g050510.3.1	683	158	148	48	300	218	402	127	93	672	226	271	952	753	177
Solyc03g120085.1.1	0	1	2	0	0	0	0	0	0	0	0	0	3	1	0
Solyc10g038150.2.1	0	0	0	0	0	0	0	0	0	0	0	0	0	0	0
Solyc04g040020.1.1	0	0	0	0	0	0	0	0	0	0	0	0	0	0	0
Solyc01g102380.5.1.1	5	0	0	0	0	0	0	0	1	0	2	0	2	1	0
Solyc10g084670.3.1	283	131	76	35	170	142	541	46	24	172	80	73	262	836	49
Solyc03g118210.3.1	3	3	1	0	0	0	4	0	1	2	0	3	4	5	1
Solyc10g079260.2.1	533	16	58	28	180	110	145	197	63	236	136	240	391	187	103
Solyc08g150115.1.1	0	0	0	0	0	0	0	0	0	0	0	0	0	0	0
Solyc05g053250.4.1	284	16	44	16	90	74	132	93	52	146	60	178	280	121	54
Solyc08g007440.2.1	150	18	32	16	57	58	54	38	20	70	26	92	95	128	20
Solyc11g072800.3.1	2	0	0	0	1	0	0	0	0	3	4	0	5	0	0
Solyc01g049920.2.1	11	0	1	0	1	1	5	2	3	6	1	5	18	4	4
Solyc04g025300.3.1	1287	219	233	106	602	426	796	428	247	730	272	975	1065	1212	192
Solyc07g047990.1.1	13	1	1	1	21	2	0	13	1	7	0	2	11	6	1
Solyc12g089080.3.1	0	1	0	0	0	2	0	1	0	0	0	0	1	0	0
Solyc00g012540.1.1	0	0	0	0	0	0	0	0	0	0	0	0	0	0	0
Solyc06g067940.4.1	1880	88	279	136	700	630	416	588	295	1165	374	856	1884	610	392
Solyc03g118080.4.1	49	9	4	1	16	15	26	9	7	19	7	28	46	24	5
Solyc01g066410.1.1	0	0	0	0	0	0	0	0	0	0	0	0	0	0	0
Solyc10g006290.3.1	1383	337	182	458	1908	2157	1328	1367	435	826	277	1926	1196	2001	231
Solyc12g098130.1.1	4	0	1	7	27	18	12	3	2	2	0	1	1	35	2
Solyc07g062010.1.1	0	0	0	1	0	0	0	0	0	0	0	0	0	0	0
Solyc05g056150.4.1	225	37	51	20	121	148	167	78	37	118	39	132	208	217	29
Solyc12g009520.2.1	262	0	4	0	40	4	3	6	12	40	23	126	135	10	40
Solyc09g057540.2.1	0	0	0	0	0	0	0	0	0	0	0	0	0	0	0
Solyc12g099330.2.1	1499	156	235	120	694	630	620	539	186	502	283	604	1603	1217	308
Solyc11g063530.2.1	0	0	0	0	0	0	0	0	0	0	0	0	0	0	0
Solyc08g015780.3.1	2532	297	603	217	952	1161	1021	615	375	1179	612	1054	1413	1355	248
Solyc04g018250.1.1	0	0	0	0	0	0	0	0	0	0	0	0	0	0	0
Solyc01g100810.3.1	197	89	58	71	187	339	374	97	81	136	49	485	261	395	30
Solyc03g112830.4.1	255	64	37	21	112	88	221	50	54	115	71	194	243	274	34
Solyc07g008870.1.1	0	0	0	0	0	0	0	0	0	0	0	0	0	0	0
Solyc03g005240.2.1	0	0	0	0	0	0	0	0	0	0	0	0	0	0	0
Solyc01g079930.3.1	0	0	0	0	0	0	0	1	0	0	0	1	1	0	0
Solyc11g066740.2.1	263	21	29	19	127	60	79	126	39	80	58	180	113	109	36
Solyc07g063530.3.1	324	90	58	93	789	363	317	587	130	109	90	707	127	453	13
Solyc03g098795.1.1	7	8	0	1	0	17	169	113	31	0	0	87	0	37	0
Solyc11g005840.2.1	7	0	0	0	1	1	1	4	5	3	2	9	7	1	0
Solyc03g079910.3.1	114	5	24	7	38	29	30	34	12	49	22	60	66	32	10
Solyc09g018160.3.1	178	29	29	14	55	43	56	36	24	83	48	109	131	109	29
Solyc05g026460.1.1	17	5	3	2	9	7	20	0	5	17	6	12	12	30	0
Solyc03g120250.3.1	11	0	0	0	1	9	2	0	0	3	2	7	16	3	4
Solyc01g065560.4.1	145	26	33	17	73	44	116	40	22	92	37	83	146	162	23
Solyc08g006810.1.1	0	0	0	0	0	0	0	0	0	0	0	0	0	0	0
Solyc03g096920.3.1	1344	268	223	115	541	468	783	231	232	855	419	801	1325	1449	214
Solyc08g068520.3.1	48	2	5	1	15	8	9	2	1	8	16	8	26	9	2
Solyc10g086680.1.1	16	0	3	0	3	0	0	59	39	365	2	396	392	0	28
Solyc07g042330.2.1	67	11	16	3	20	19	33	11	13	35	26	27	49	62	6
Solyc10g076945.1.1	0	0	0	0	0	0	0	0	0	0	0	0	0	0	0
Solyc07g044930.3.1	230	41	39	19	121	127	101	51	31	158	85	107	265	189	53
Solyc02g031900.3.1	275	13	65	12	75	44	74	87	38	91	60	88	215	61	57
Solyc01g110120.3.1	5762	1269	1015	709	2886	3304	4448	1377	974	2911	1323	3104	4742	5229	609
Solyc12g088360.2.1	107	15	27	6	22	22	65	26	61	254	31	147	496	74	8
Solyc05g008380.4.1	451	25	67	26	98	61	63	57	88	416	159	147	365	126	67
Solyc02g083730.4.1	0	0	0	0	0	0	0	0	0	2	0	0	1	0	0
Solyc02g092500.1.1	12	1	4	3	4	7	4	2	1	6	4	7	14	7	4
Solyc06g068160.3.1	4	5	1	0	1	5	36	1	1	0	0	0	1	53	0
Solyc12g044200.3.1	436	61	97	31	145	127	302	99	58	221	105	270	243	324	45
Solyc01g014860.3.1	135	33	34	14	47	49	156	47	25	59	30	92	97	221	20
Solyc01g056970.1.1	0	0	0	0	0	0	0	0	0	0	0	0	0	0	0
Solyc09g009450.2.1	4	2	1	2	2	2	2	0	0	5	2	2	2	4	1
Solyc01g095680.2.1	267	156	40	42	381	170	686	167	27	89	85	222	93	822	36
Solyc02g080510.1.1	2277	392	875	358	935	1926	1671	1187	324	1065	693	1976	1097	2091	406
Solyc04g078060.1.1	53	5	14	7	17	22	41	11	8	24	23	9	72	56	3
Solyc04g005260.3.1	7	1	0	0	0	3	1	0	0	5	1	0	0	7	1
Solyc03g078320.1.1	0	1	0	0	1	0	3	2	0	3	2	1	0	0	0
Solyc07g006050.3.1	115	17	15	11	48	44	57	15	12	62	23	34	97	100	10
Solyc01g108100.3.1	11	1	1	0	5	2	6	2	1	7	3	5	11	1	6
Solyc02g071350.3.1	57	8	7	6	44	32	22	26	12	29	27	73	87	38	5
Solyc02g085640.4.1	313	47	54	21	232	106	210	115	47	139	85	266	238	303	62
Solyc07g025500.3.1	13	0	3	0	2	1	2	2	0	6	2	3	4	10	0
Solyc12g044430.1.1	0	0	0	0	0	0	0	0	0	0	0	0	0	0	0
Solyc09g083210.3.1	437	122	110	132	444	321	480	294	421	202	114	1852	334	560	34
Solyc10g079200.2.1	3480	1436	847	2811	8823	16487	7097	5413	2421	1720	770	8336	2347	6513	197
Solyc03g093880.3.1	250	11	33	9	74	26	73	77	37	101	61	136	174	114	45
Solyc10g007020.1.1	0	0	0	0	2	1	1	0	0	5	2	2	0	2	0
Solyc09g015920.1.1	0	0	0	0	0	0	0	0	0	0	0	0	0	0	0
Solyc01g087690.3.1	7	70	5	90	356	499	213	218	99	5	2	333	0	307	0
Solyc02g086230.2.1	40	8	9	1	20	6	11	6	4	26	11	11	34	20	4
Solyc04g079680.4.1	192	57	33	85	388	409	242	269	94	128	54	247	141	236	22
Solyc01g098870.3.1	2104	172	261	95	410	451	542	185	200	1154	580	571	1705	735	271
Solyc04g074340.3.1	0	1	0	0	2	7	8	4	0	0	0	4	1	3	0
Solyc01g106320.2.1	2589	126	358	55	282	340	489	369	204	1311	541	856	2036	771	386
Solyc02g087620.3.1	1326	147	233	80	475	353	494	348	80	742	375	344	1035	862	118
Solyc05g052260.3.1	671	77	94	62	253	282	296	179	89	290	124	440	386	392	75
Solyc08g066580.4.1	403	140	91	44	198	142	458	110	64	313	135	289	462	783	95
Solyc04g051160.1.1	0	0	0	0	0	0	0	0	0	0	0	0	0	0	0
Solyc09g091000.4.1	2	0	2	0	6	1	2	0	4	0	0	7	0	0	0
Solyc03g005450.3.1	154	116	36	28	238	110	509	120	48	31	30	123	24	735	5
Solyc08g067520.1.1	0	0	0	0	0	0	0	0	0	0	0	0	1	0	0
Solyc12g021327.1.1	51	24	8	9	71	99	108	36	17	13	5	61	29	83	3
Solyc03g034010.3.1	211	23	34	8	89	96	110	114	28	136	39	112	147	147	35
Solyc11g011850.2.1	1746	107	260	58	346	319	385	279	154	789	597	426	1472	507	167
Solyc04g078770.4.1	236	12	52	2	27	26	24	18	9	89	54	28	82	126	19
Solyc03g115400.2.1	7	1	2	0	6	11	8	1	1	11	3	8	15	17	2
Solyc12g063010.3.1	0	0	0	0	1	0	1	1	0	0	0	0	0	0	0
Solyc11g007690.3.1	2081	383	396	435	1860	1814	1484	1052	382	915	407	655	1283	2018	144
Solyc07g065440.4.1	14	0	2	0	3	2	1	1	1	5	7	4	11	1	4
Solyc11g017330.1.1	22	7	1	4	4	8	16	4	7	10	6	7	23	27	4
Solyc04g045660.4.1	80	19	13	8	58	59	42	38	13	51	24	70	95	100	20
Solyc01g096010.4.1	500	230	76	73	393	224	586	83	47	192	183	214	308	920	62
Solyc03g097620.1.1	0	0	0	0	0	0	0	0	0	0	0	0	0	0	0
Solyc08g045870.3.1	0	0	0	0	0	0	0	0	0	0	0	0	0	0	0
Solyc06g076550.4.1	0	0	0	0	0	0	0	0	0	12	0	0	14	0	0
Solyc03g019670.3.1	971	88	128	124	333	574	450	315	135	658	214	590	1567	636	128
Solyc02g094490.4.1	1203	166	151	180	853	748	584	578	261	716	284	1433	1468	1061	314
Solyc10g005520.3.1	331	37	48	25	127	128	115	82	56	193	75	170	378	230	40
Solyc07g064580.3.1	948	99	222	49	233	214	490	188	118	524	240	504	693	775	126
Solyc02g070940.1.1	38222	11178	9364	22682	102765	107636	62913	86603	20252	23318	9008	79503	30967	56378	4463
Solyc06g068940.4.1	2	1	1	0	0	0	0	0	0	1	0	3	5	1	1
Solyc07g021700.3.1	583	77	67	49	361	332	350	227	89	319	139	613	581	344	73
Solyc01g009220.3.1	169	17	43	10	42	66	89	22	54	89	45	80	118	72	22
Solyc01g008690.3.1	0	0	0	1	3	3	0	0	5	4	0	7	0	4	0
Solyc05g150136.1.1	0	0	0	0	0	0	0	0	0	0	0	0	0	0	0
Solyc03g082910.4.1	620	64	119	47	250	231	289	247	126	301	137	446	496	381	86
Solyc03g052990.3.1	0	0	0	0	0	0	0	0	0	0	0	0	0	0	0
Solyc00g500023.1.1	13	1	0	0	22	0	15	33	0	1	1	1	0	9	0
Solyc11g030860.3.1	0	0	0	0	0	0	0	0	0	0	0	0	0	0	0
Solyc12g089200.3.1	17	0	3	1	10	2	9	10	0	4	3	5	7	5	2
Solyc08g048150.1.1	0	0	0	0	0	0	0	0	0	0	0	0	0	0	0
Solyc05g054640.4.1	2624	275	452	180	951	868	884	588	334	1946	755	1240	3085	1310	558
Solyc11g010900.2.1	31	48	12	27	112	100	180	89	15	21	10	157	17	263	5
Solyc02g085480.4.1	139	8	32	10	50	43	34	36	22	53	27	38	80	81	14
Solyc05g006550.4.1	518	67	68	23	73	183	304	29	41	284	142	89	375	507	67
Solyc02g030317.1.1	0	0	0	0	0	0	0	0	0	0	0	0	0	0	0
Solyc01g099565.1.1	0	0	0	0	0	0	2	0	0	0	0	0	0	2	0
Solyc02g030330.1.1	0	0	0	0	0	0	0	0	0	0	0	0	0	0	0
Solyc12g019840.1.1	0	0	0	0	0	0	0	0	0	0	0	0	0	0	0
Solyc03g114350.1.1	298	100	101	123	391	489	480	414	266	98	65	1057	146	298	17
Solyc00g500156.1.1	0	0	0	0	0	0	1	0	0	0	0	0	0	0	0
Solyc01g056730.3.1	0	0	0	0	0	0	0	0	0	0	0	0	0	0	0
Solyc09g005080.1.1	567	21	32	18	93	72	71	58	172	367	101	526	996	113	126
Solyc09g031620.1.1	0	0	0	0	0	0	0	0	0	0	0	0	0	0	0
Solyc05g007610.2.1	1	0	0	0	0	0	1	0	1	0	0	0	0	0	0
Solyc04g057930.4.1	1376	123	276	135	314	438	493	332	379	933	480	1094	954	579	121
Solyc02g067750.4.1	0	0	0	0	0	0	0	1	4	0	0	4	1	0	0
Solyc01g103940.3.1	3466	179	531	137	737	515	657	566	298	1841	830	1212	2907	1009	508
Solyc11g012190.3.1	234	14	37	14	53	48	68	40	20	90	55	198	133	92	17
Solyc06g071520.1.1	0	0	0	0	0	0	0	0	0	0	0	0	0	0	0
Solyc12g049310.2.1	193	12	31	12	101	41	60	99	33	59	41	160	138	76	24
Solyc10g017550.4.1	0	0	0	0	0	0	0	0	0	1	2	0	4	0	0
Solyc04g049370.1.1	0	0	0	0	0	0	0	0	0	0	0	0	0	0	0
Solyc12g005540.1.1	0	0	0	0	0	1	1	0	4	0	0	3	0	0	0
Solyc03g063140.4.1	0	2	0	4	14	13	21	19	3	0	0	21	0	51	0
Solyc06g005380.3.1	76	9	18	5	32	19	37	29	19	58	26	54	60	72	13
Solyc07g056290.2.1	5	0	0	0	0	0	0	0	0	1	0	0	10	0	3
Solyc10g085560.3.1	1009	124	142	47	435	257	458	340	148	626	218	568	937	798	174
Solyc07g042700.4.1	444	111	65	52	220	304	512	180	95	355	111	429	452	631	108
Solyc08g080110.3.1	418	84	75	59	227	231	385	207	114	185	94	522	303	424	50
Solyc04g076280.4.1	948	87	147	67	376	289	394	326	159	351	166	574	766	543	124
Solyc04g077670.3.1	1715	73	249	56	243	317	265	145	140	830	346	373	1356	425	200
Solyc12g005700.2.1	210	4	45	1	1	1	9	0	4	41	21	4	101	20	3
Solyc04g150172.1.1	4	1	0	2	70	15	0	65	2	2	1	20	12	2	1
Solyc09g061840.4.1	560	21	75	39	311	88	81	319	1183	701	271	4300	1394	130	244
Solyc06g008590.3.1	1376	14	206	13	83	90	45	69	114	479	197	207	1918	95	168
Solyc02g087290.3.1	722	72	134	37	233	148	264	188	89	324	190	345	320	542	72
Solyc08g080010.1.1	1	3	2	1	4	14	6	4	7	12	1	8	11	12	3
Solyc00g500087.1.1	1	1	0	0	1	1	0	1	0	0	0	2	0	1	0
Solyc01g060220.1.1	0	0	0	0	0	0	0	0	0	0	0	0	0	0	0
Solyc08g078430.4.1	1403	152	213	106	573	393	740	436	200	550	331	864	889	939	167
Solyc01g006190.3.1	837	186	222	147	479	592	816	402	329	592	218	1051	760	905	116
Solyc09g059070.3.1	0	0	0	0	0	0	0	0	0	0	0	0	0	0	0
Solyc06g051990.4.1	48	31	13	19	77	61	135	28	5	26	14	38	12	226	2
Solyc02g065750.3.1	0	0	0	0	0	0	1	0	0	0	0	1	0	0	0
Solyc10g018165.1.1	0	2	0	1	3	6	7	1	0	0	0	0	0	11	0
Solyc11g072825.1.1	0	0	0	0	0	0	0	0	0	0	0	0	0	0	0
Solyc09g090930.3.1	633	294	130	129	363	532	1219	258	198	177	129	742	296	1259	30
Solyc06g011320.2.1	0	0	0	0	0	0	0	0	0	0	0	0	0	0	0
Solyc06g036250.2.1	0	0	0	0	0	0	0	0	0	0	0	0	0	0	0
Solyc11g040173.1.1	8	3	1	0	2	3	8	8	3	4	2	9	10	20	2
Solyc08g081900.4.1	681	206	136	83	465	285	752	256	123	359	188	425	525	1075	113
Solyc01g087290.3.1	540	253	123	177	710	895	895	353	138	254	158	494	279	1266	46
Solyc07g042950.1.1	91	25	29	19	88	93	136	37	23	37	25	73	67	149	11
Solyc02g090550.1.1	0	0	0	0	0	0	0	0	0	0	0	0	0	0	0
Solyc10g005350.3.1	0	0	0	0	0	0	0	0	0	0	0	0	0	0	0
Solyc06g065710.3.1	1977	465	420	285	1086	1151	1660	663	546	1471	549	1781	2015	2872	285
Solyc10g019270.3.1	0	0	0	0	0	0	0	0	0	0	0	0	0	0	0
Solyc11g150132.1.1	0	0	0	0	0	0	0	0	0	0	0	0	0	0	0
Solyc11g044840.2.1	0	0	1	0	0	1	0	1	1	1	0	31	2	0	1
Solyc08g065990.3.1	547	95	108	60	257	203	346	174	91	309	112	366	457	498	90
Solyc01g066130.1.1	0	0	0	0	0	0	0	0	0	0	0	0	0	0	0
Solyc05g007040.2.1	0	0	0	0	0	0	0	0	0	0	0	0	0	0	0
Solyc12g056460.3.1	35	4	10	6	14	26	18	29	81	55	12	132	137	21	6
Solyc02g084360.3.1	7203	894	1211	680	2711	2801	4293	1944	1210	2295	1504	3064	3955	4458	616
Solyc10g005970.1.1	15	0	0	1	0	2	1	3	1	4	4	0	5	1	0
Solyc06g075160.3.1	1113	274	203	107	609	452	948	331	154	564	278	643	938	1159	124
Solyc05g056300.4.1	1936	954	425	1453	7077	6830	4096	6028	1426	667	388	6648	1064	4755	120
Solyc11g006990.2.1	4179	68	795	36	204	163	341	158	83	1846	757	318	3565	437	247
Solyc01g086740.3.1	716	120	141	105	430	312	448	272	173	398	207	584	602	805	133
Solyc03g112490.1.1	0	0	0	0	0	0	0	0	0	0	0	0	0	0	0
Solyc03g046380.1.1	4	11	0	3	3	10	59	5	19	4	1	18	5	43	0
Solyc09g018780.4.1	20	8	8	3	36	30	23	27	8	3	3	38	19	42	3
Solyc09g092460.4.1	483	80	99	40	189	297	377	132	106	253	144	456	480	440	73
Solyc03g120740.1.1	307	11	48	2	54	31	72	44	40	160	48	119	441	78	50
Solyc02g084490.1.1	315	73	70	41	165	167	217	59	63	185	78	178	212	384	39
Solyc04g072840.3.1	69	30	15	12	26	57	37	6	13	67	31	69	98	102	12
Solyc02g043900.1.1	0	0	0	0	0	0	0	0	0	0	0	0	0	0	0
Solyc08g075240.3.1	47	61	10	17	51	139	197	25	11	42	16	59	22	390	5
Solyc02g082200.4.1	1813	453	294	542	2188	2559	2147	1740	459	680	381	2485	1114	2654	213
Solyc07g056500.4.1	163	2	14	5	73	20	19	20	91	30	34	187	59	26	24
Solyc02g069500.1.1	203	22	50	33	140	155	83	32	36	90	49	93	204	111	18
Solyc04g049930.2.1	377	139	54	58	176	252	250	23	90	252	132	290	304	597	29
Solyc01g011520.2.1	0	0	0	0	0	0	0	0	0	0	0	0	0	0	0
Solyc00g028960.1.1	86	7	6	0	4	0	43	0	0	26	13	0	42	27	3
Solyc02g080260.4.1	42	66	4	12	84	115	239	71	34	45	16	130	36	692	5
Solyc07g055340.3.1	488	87	84	139	525	643	375	312	129	219	118	619	363	489	57
Solyc06g075775.1.1	0	2	0	0	1	0	3	0	0	0	0	1	0	5	0
Solyc02g078720.4.1	64	8	8	4	52	43	38	53	8	15	11	30	61	81	11
Solyc03g078000.3.1	801	268	164	292	1521	1383	1021	624	197	309	201	1204	305	1356	44
Solyc04g010140.1.1	43	5	9	4	19	12	32	20	5	21	16	19	26	30	5
Solyc04g005050.1.1	304	8	23	6	170	43	48	65	62	273	66	268	918	63	62
Solyc10g074990.2.1	105	12	26	6	46	37	53	29	19	83	36	96	67	108	20
Solyc11g020550.2.1	7	0	0	0	0	0	1	1	0	2	1	0	0	5	1
Solyc12g009130.3.1	0	0	0	0	0	0	0	0	1	4	0	0	1	0	2
Solyc01g104350.3.1	338	35	64	19	177	142	165	180	67	200	92	264	290	180	41
Solyc11g009020.2.1	520	497	99	929	3871	4663	2206	2056	472	267	135	2570	281	2512	24
Solyc12g006575.1.1	67	14	9	8	58	38	44	34	6	16	16	22	33	92	9
Solyc01g110990.2.1	558	220	118	68	243	303	777	180	178	311	100	671	366	983	49
Solyc09g066500.4.1	1161	134	183	86	579	397	487	362	178	448	229	678	1405	848	215
Solyc10g080782.1.1	0	0	0	0	0	0	0	0	0	0	0	0	0	0	0
Solyc09g008640.1.1	52	17	26	22	90	119	78	96	11	36	26	142	24	78	11
Solyc03g096660.2.1	0	4	0	1	2	9	8	0	3	0	0	2	0	16	0
Solyc03g123920.3.1	679	71	104	40	197	140	261	109	87	287	139	357	551	359	93
Solyc12g062425.1.1	0	0	0	0	0	0	0	0	0	0	0	1	0	0	1
Solyc01g007180.3.1	57	7	6	3	28	16	53	25	8	33	19	31	72	83	19
Solyc08g080745.2.1	0	0	0	0	0	0	0	0	0	0	0	0	0	0	0
Solyc10g080810.2.1	543	53	96	32	159	171	209	124	94	344	134	306	439	307	82
Solyc05g018380.1.1	0	0	0	0	0	0	0	0	0	0	0	0	0	0	0
Solyc09g011970.3.1	54	0	8	0	1	0	0	0	0	6	45	1	29	0	1
Solyc01g067300.3.1	3	0	3	0	1	1	2	1	2	6	1	2	29	3	2
Solyc06g053930.3.1	11	1	0	0	0	1	4	0	4	3	2	0	10	2	0
Solyc02g063480.2.1	0	0	0	0	0	0	0	0	0	12	0	3	14	1	1
Solyc02g092890.1.1	0	0	0	0	4	0	0	0	0	0	0	1	0	0	0
Solyc06g050470.1.1	0	0	1	0	0	0	0	0	0	0	0	0	0	0	0
Solyc01g110330.3.1	4	0	0	0	2	3	1	0	0	0	0	0	0	0	0
Solyc03g121810.2.1	0	0	0	1	0	0	1	0	0	0	0	1	1	1	0
Solyc11g020320.1.1	0	0	0	1	10	1	0	4	0	0	0	10	0	0	0
Solyc02g065100.1.1	0	0	0	0	0	0	0	0	0	0	0	0	0	0	0
Solyc02g067860.4.1	478	29	52	15	120	67	148	111	65	225	77	216	357	154	90
Solyc01g110670.3.1	269	14	19	39	83	121	68	100	37	72	16	68	152	65	20
Solyc01g060183.1.1	0	0	0	0	0	0	0	0	0	0	0	0	0	0	0
Solyc05g012150.4.1	162	16	21	7	70	44	50	46	17	50	51	69	95	75	24
Solyc12g098945.1.1	0	0	0	0	0	1	1	0	0	1	0	0	1	1	0
Solyc07g066030.4.1	608	106	110	50	301	154	296	176	124	491	222	442	690	555	94
Solyc11g068450.2.1	526	51	92	26	98	98	281	91	25	181	82	149	389	281	46
Solyc05g052550.1.1	1628	57	87	63	300	294	205	508	335	725	227	1783	4315	396	236
Solyc01g080470.3.1	210	62	28	34	114	101	375	85	50	81	39	210	161	382	30
Solyc02g077020.3.1	0	0	0	0	0	0	0	0	0	0	0	0	0	0	0
Solyc05g041200.4.1	237	346	67	305	759	1617	1846	405	290	109	25	1038	124	2095	14
Solyc08g015670.4.1	72	0	14	0	0	0	0	0	2	28	22	1	38	0	5
Solyc04g025060.1.1	0	0	0	0	0	0	0	0	0	0	0	0	0	0	0
Solyc06g065930.4.1	5	0	1	0	0	1	7	1	0	4	2	5	6	1	1
Solyc06g069155.1.1	0	0	0	0	0	0	0	0	0	0	0	0	0	1	0
Solyc05g012660.3.1	0	0	0	0	0	0	0	0	0	0	0	0	0	0	0
Solyc06g034380.1.1	0	0	0	0	0	0	0	0	0	0	0	0	0	0	0
Solyc10g008580.1.1	51	1	6	3	11	13	28	14	9	42	15	25	70	31	11
Solyc07g006490.3.1	463	143	101	366	1345	1927	902	741	215	218	98	963	349	934	42
Solyc01g008940.2.1	3	6	0	8	58	36	32	61	12	3	3	74	8	37	0
Solyc03g097590.4.1	399	24	87	293	1400	985	187	1757	434	331	124	2444	491	266	48
Solyc01g150165.1.1	6	0	0	1	14	2	0	8	1	0	1	14	1	5	0
Solyc04g056580.3.1	753	218	212	464	2205	2985	1106	1937	487	379	170	2356	401	1222	55
Solyc05g055140.1.1	12	2	1	1	6	1	8	1	5	3	2	8	8	9	4
Solyc02g086050.3.1	199	46	34	33	214	178	143	159	41	126	65	201	184	260	30
Solyc06g036690.2.1	0	0	0	0	0	0	0	0	0	0	0	0	0	0	0
Solyc07g007020.3.1	359	104	99	77	173	308	323	135	104	148	56	244	242	467	12
Solyc02g014470.4.1	147	8	28	15	46	45	54	19	7	83	26	41	149	67	15
Solyc01g110610.4.1	5	1	2	1	7	6	2	1	1	0	0	3	2	6	0
Solyc12g010590.3.1	90	52	13	40	356	249	250	333	56	42	15	295	68	293	15
Solyc06g036120.3.1	38	3	7	5	19	7	6	16	5	27	8	23	35	11	10
Solyc02g079490.3.1	13	154	5	331	373	1902	557	433	499	21	0	2220	11	504	0
Solyc07g062210.4.1	261	14	39	20	80	115	41	76	15	107	121	68	232	68	24
Solyc09g097800.2.1	100	15	17	5	26	74	163	34	11	29	11	36	53	62	2
Solyc04g082510.3.1	235	40	32	20	149	131	185	135	96	136	50	365	220	208	31
Solyc06g071240.3.1	0	0	0	0	0	0	0	0	0	0	0	0	1	0	0
Solyc04g056520.1.1	0	0	0	0	0	1	0	0	0	0	0	1	1	0	0
Solyc01g110450.3.1	1421	179	165	137	596	649	747	325	139	575	260	422	1015	1125	188
Solyc00g500302.1.1	4	0	0	0	0	0	0	0	0	0	0	0	3	1	0
Solyc01g081605.1.1	0	0	0	0	0	0	0	0	0	0	0	0	2	0	0
Solyc03g059400.1.1	0	0	0	0	0	0	0	0	0	0	0	1	0	0	0
Solyc01g110110.3.1	504	67	120	52	271	287	356	241	179	252	118	322	305	454	55
Solyc06g068200.1.1	2	0	0	0	3	0	2	2	0	1	1	0	3	4	0
Solyc02g087420.3.1	12	1	2	0	0	1	3	3	1	7	3	4	12	5	1
Solyc09g007840.3.1	3	4	1	1	14	4	9	5	4	0	3	4	6	9	0
Solyc12g032940.1.1	0	0	0	0	0	0	0	0	0	0	0	0	0	0	0
Solyc01g079430.2.1	48	12	18	7	34	44	72	12	12	48	10	58	61	77	14
Solyc08g005335.1.1	21	6	2	1	12	7	8	6	4	14	7	13	11	17	1
Solyc12g019450.1.1	0	0	1	0	0	0	0	0	0	0	0	0	0	0	0
Solyc07g008475.1.1	34	1	5	1	7	5	12	9	3	16	6	4	21	21	5
Solyc03g115950.3.1	92	14	14	13	24	27	31	44	51	53	19	93	107	62	16
Solyc01g090260.5.1.1	118	32	31	10	59	61	108	33	22	76	28	86	61	165	13
Solyc03g095270.1.1	0	0	0	0	0	0	0	0	0	0	0	0	0	0	0
Solyc12g032930.3.1	3	0	0	0	0	0	0	0	1	2	0	0	3	0	0
Solyc05g150111.1.1	0	0	0	0	0	0	0	0	0	0	0	0	0	0	0
Solyc01g091230.3.1	274	66	45	24	208	109	197	124	15	123	131	93	144	675	47
Solyc01g008425.1.1	0	0	0	0	0	0	0	0	0	0	0	0	0	0	0
Solyc10g050993.1.1	0	0	0	0	0	0	0	0	0	0	1	0	0	0	0
Solyc03g007470.4.1	3362	159	518	49	310	292	578	288	170	1449	595	515	2571	688	595
Solyc02g090100.1.1	1549	513	304	671	2869	4213	2697	2037	624	657	278	3015	1016	2575	141
Solyc09g011660.3.1	1223	17	117	12	112	43	83	99	133	604	216	229	1321	85	198
Solyc09g008380.3.1	330	14	88	6	27	18	49	21	16	188	78	15	350	185	47
Solyc06g066000.3.1	4321	1782	856	3814	16063	19802	8068	13819	3032	2432	902	15670	2554	9106	349
Solyc01g088760.4.1	76	84	30	32	132	131	390	95	80	26	19	278	20	355	2
Solyc01g011340.3.1	1779	95	257	96	552	343	444	502	223	822	437	620	1347	584	242
Solyc08g007620.2.1	0	0	0	0	0	0	0	0	0	0	0	0	0	0	0
Solyc11g065470.2.1	3	1	0	0	1	1	3	0	0	0	1	3	0	3	0
Solyc08g065640.3.1	650	70	100	60	252	146	234	280	86	250	155	363	424	402	54
Solyc06g066340.4.1	265	57	51	31	72	186	178	102	62	188	66	183	253	242	36
Solyc11g043070.3.1	0	0	0	0	0	0	0	0	0	0	0	0	0	0	0
Solyc01g110570.3.1	235	47	50	31	205	214	189	117	13	42	36	59	43	212	7
Solyc10g005440.3.1	0	0	1	0	0	0	1	0	0	2	0	0	5	0	0
Solyc12g098740.2.1	3685	350	698	118	664	511	1178	507	444	2691	986	1368	3343	1796	471
Solyc08g005330.2.1	0	0	0	0	0	0	0	0	0	0	0	0	0	1	0
Solyc04g079140.3.1	257	64	71	21	103	89	218	63	42	143	67	90	179	303	32
Solyc02g088610.4.1	1171	231	401	133	639	604	639	439	165	647	306	893	707	997	72
Solyc04g063390.2.1	24	17	2	19	48	41	45	26	24	24	10	28	5	101	2
Solyc10g083180.2.1	55	17	15	4	34	26	100	30	7	22	5	44	28	126	6
Solyc02g090740.3.1	102	15	20	7	37	31	75	17	26	119	25	55	99	86	14
Solyc03g119590.1.1	1	0	0	1	4	0	0	0	103	0	0	2493	12	1	1
Solyc05g050700.1.1	31	6	23	0	8	11	40	4	6	9	11	8	9	56	3
Solyc01g090100.3.1	0	0	0	0	0	0	1	0	0	0	0	0	0	0	0
Solyc09g008240.3.1	4405	328	831	257	900	1150	1128	806	473	2727	1124	1508	4548	1614	482
Solyc12g036500.2.1	287	51	45	19	105	94	147	81	58	172	53	137	198	235	40
Solyc11g066710.3.1	1	0	0	0	0	0	0	0	0	2	1	0	1	1	0
Solyc10g008280.3.1	361	52	80	21	218	84	168	152	75	266	80	303	305	266	40
Solyc01g017877.1.1	0	0	0	0	0	0	0	0	0	0	0	0	0	0	0
Solyc08g075740.1.1	54	10	20	12	45	24	29	43	5	53	17	62	43	30	19
Solyc12g089380.2.1	4	1	2	1	2	2	1	0	0	164	4	0	203	6	1
Solyc07g049490.3.1	1256	84	206	76	386	377	482	357	172	529	267	596	757	483	157
Solyc04g077480.3.1	738	25	133	22	116	78	153	60	53	519	263	173	762	251	77
Solyc08g081580.4.1	1492	350	312	96	485	441	1430	201	131	784	300	508	1157	2036	207
Solyc03g025645.1.1	0	0	0	0	0	0	0	0	0	0	0	0	0	0	0
Solyc04g006940.4.1	0	0	0	0	0	0	0	0	0	0	0	0	0	0	0
Solyc02g030243.1.1	2032	165	354	137	633	615	778	434	254	1325	486	806	2178	908	361
Solyc05g005080.3.1	24225	467	4290	435	1751	2133	1849	2008	1104	11185	5932	5846	19100	2325	2754
Solyc10g049420.2.1	59	2	4	0	3	1	4	2	0	7	10	2	10	6	18
Solyc02g077590.1.1	1837	1	153	3	23	14	27	90	26	548	197	68	1309	34	251
Solyc08g074720.2.1	0	0	0	0	0	0	0	0	0	0	0	0	0	0	0
Solyc06g034410.3.1	0	0	0	0	2	0	0	0	0	2	0	0	1	0	0
Solyc10g052515.1.1	0	0	0	0	0	0	0	0	0	0	0	0	0	0	0
Solyc02g071130.4.1	18	0	0	1	6	3	1	1	14	6	1	5	28	2	4
Solyc03g098240.3.1	222	61	29	11	87	65	223	14	19	144	91	26	142	259	24
Solyc05g017830.3.1	0	0	0	0	0	0	0	0	0	0	0	0	0	0	0
Solyc11g005500.1.1	0	0	0	0	0	0	0	0	0	0	0	0	0	0	0
Solyc08g048570.1.1	0	0	0	0	0	0	0	0	0	0	0	0	0	0	0
Solyc02g068560.3.1	861	193	161	60	199	294	491	123	178	511	245	395	748	862	122
Solyc08g015837.1.1	0	0	0	0	0	0	0	0	0	0	0	0	0	0	0
Solyc02g036480.1.1	7	0	0	4	262	7	2	11	35	5	4	104	34	3	0
Solyc09g090500.3.1	74	8	16	0	18	22	39	7	1	46	13	11	19	49	1
Solyc04g079330.2.1	0	1	0	0	3	1	2	0	0	0	0	0	0	3	0
Solyc08g066640.3.1	170	39	31	18	104	68	137	58	24	87	49	104	95	165	32
Solyc10g078600.3.1	1454	63	203	139	610	402	185	704	414	963	242	2005	1790	244	163
Solyc06g075130.4.1	36	1	8	1	1	2	3	2	5	165	9	4	75	6	4
Solyc03g025160.4.1	265	67	40	32	142	133	270	108	76	194	61	260	218	596	50
Solyc08g076040.2.1	5	3	0	0	0	1	3	0	2	2	0	0	3	0	1
Solyc05g007690.2.1	1	1	0	0	0	0	7	0	1	0	0	0	0	17	0
Solyc09g092500.1.1	63	170	26	249	446	1074	888	749	940	84	7	3864	78	802	1
Solyc05g026330.3.1	0	0	0	0	0	0	0	0	0	0	0	0	0	0	0
Solyc04g011980.1.1	27	0	3	0	0	0	0	0	0	0	6	0	2	0	1
Solyc12g077520.1.1	2	0	0	0	2	1	1	1	1	1	0	1	0	0	2
Solyc02g087720.1.1	684	81	100	59	212	175	250	145	116	415	172	264	668	353	111
Solyc06g050450.1.1	0	0	0	0	0	0	0	0	0	0	0	0	0	0	0
Solyc02g087600.3.1	83	11	13	4	23	16	43	30	14	42	14	39	72	85	13
Solyc11g008770.2.1	749	61	122	47	300	173	239	205	113	455	212	457	715	393	113
Solyc01g067790.3.1	163	32	29	12	112	78	72	29	18	136	54	83	140	170	27
Solyc03g098030.3.1	0	0	0	0	4	3	0	2	0	1	0	0	1	1	0
Solyc10g081480.2.1	1360	203	279	67	400	411	1285	279	167	370	208	478	674	1149	86
Solyc02g085700.1.1	733	294	128	378	1587	1672	1286	877	286	338	163	1188	552	1469	68
Solyc08g079310.4.1	157	119	63	46	149	182	530	61	40	81	44	175	91	533	9
Solyc09g089700.3.1	0	1	0	0	0	8	2	2	2	0	4	0	0	10	0
Solyc05g051030.3.1	619	120	136	45	174	176	610	130	55	180	92	230	394	667	71
Solyc01g101060.4.1	16811	1854	3190	853	4047	3388	9430	4856	2163	7312	3714	16707	11235	10242	1786
Solyc01g105260.1.1	0	0	0	0	0	0	0	0	0	0	0	0	0	0	0
Solyc06g075040.1.1	0	0	0	0	0	0	0	0	0	0	0	0	0	0	0
Solyc01g058380.1.1	0	0	0	0	0	0	0	0	0	0	0	0	0	0	0
Solyc10g005660.3.1	466	41	44	26	135	102	150	82	56	350	120	179	492	266	120
Solyc07g042995.1.1	8666	55	921	36	128	219	212	42	17	6592	897	37	10372	913	2339
Solyc02g090540.4.1	8	33	4	5	13	43	180	0	4	1	0	17	2	221	1
Solyc01g107720.3.1	0	0	0	0	0	0	0	0	0	0	0	0	0	0	0
Solyc03g059120.1.1	0	0	0	0	0	0	0	0	0	0	0	0	0	0	0
Solyc03g044970.1.1	2	0	0	0	0	0	0	0	0	0	0	0	0	0	0
Solyc04g056740.1.1	0	0	0	0	0	0	0	0	0	0	0	0	0	0	0
Solyc11g069640.2.1	641	8	109	7	39	38	22	43	44	296	140	93	535	27	50
Solyc02g011910.1.1	0	0	0	0	0	0	0	0	0	0	0	0	0	0	0
Solyc01g009720.2.1	59	2	6	1	8	10	6	6	0	38	14	15	41	11	11
Solyc12g096350.2.1	32	1	6	5	81	11	16	12	32	50	6	129	77	44	3
Solyc10g017570.3.1	4	2	2	2	14	11	9	6	5	5	3	38	5	9	2
Solyc09g009970.3.1	387	39	73	15	85	105	137	55	22	154	128	94	250	254	32
Solyc06g083060.4.1	114	19	21	6	35	33	62	23	19	42	20	59	59	80	6
Solyc12g049210.1.1	138	12	21	7	32	30	56	34	3	30	32	20	72	44	19
Solyc02g090130.4.1	234	31	23	9	77	33	116	43	40	118	73	100	116	192	29
Solyc10g009270.3.1	0	3	0	11	11	18	23	23	31	0	0	30	1	16	0
Solyc00g500162.1.1	0	0	0	0	0	0	0	0	0	0	0	0	0	0	0
Solyc08g080640.2.1	23	5	0	25	49	43	60	2	60	2	4	6	28	39	49
Solyc10g083390.2.1	0	0	0	0	0	0	0	0	0	0	0	0	0	0	0
Solyc06g065680.3.1	190	88	41	24	92	92	343	63	31	170	49	90	244	819	33
Solyc05g050007.1.1	0	0	0	0	0	0	0	0	0	0	0	0	0	0	0
Solyc11g045120.3.1	407	83	50	21	146	94	411	99	45	212	107	224	325	532	68
Solyc03g095970.3.1	5	3	0	3	3	12	27	2	0	0	0	3	0	110	0
Solyc04g074060.3.1	0	0	0	0	0	0	0	0	0	0	0	0	0	0	0
Solyc05g025760.1.1	0	0	0	0	0	0	0	0	0	0	0	0	0	0	0
Solyc10g045233.1.1	0	0	0	0	0	0	0	0	0	0	0	0	0	0	0
Solyc07g052720.4.1	121	0	4	0	8	2	6	7	3	52	10	14	58	22	14
Solyc04g074167.1.1	41	0	3	0	2	1	1	0	0	15	7	4	31	0	5
Solyc06g054520.2.1	0	0	3	0	0	0	0	0	0	1	0	0	0	0	0
Solyc01g068200.4.1	1076	81	181	56	226	220	285	151	101	554	289	337	936	376	175
Solyc03g111070.3.1	8	0	2	0	1	4	1	0	1	3	4	4	8	8	1
Solyc09g091340.1.1	0	0	0	0	0	0	0	0	0	0	0	0	0	0	0
Solyc04g007660.1.1	423	8	68	10	57	71	50	67	53	181	76	235	330	82	52
Solyc10g079330.2.1	8	0	3	0	0	0	1	0	0	2	0	0	0	1	1
Solyc10g011920.3.1	1	0	0	0	1	0	0	0	0	0	0	0	0	0	0
Solyc11g065520.1.1	0	0	0	0	0	0	0	0	0	2	2	5	3	0	0
Solyc04g049550.3.1	291	33	50	27	112	109	86	121	57	151	85	185	286	137	47
Solyc12g036320.3.1	0	0	0	0	0	0	0	1	2	0	0	6	2	0	0
Solyc03g116870.3.1	760	588	248	1078	4536	5780	2723	2978	636	385	221	3446	405	2952	48
Solyc12g040310.1.1	0	0	0	0	0	0	0	0	0	0	0	0	0	0	0
Solyc02g063110.1.1	0	0	0	0	0	0	0	0	0	0	0	1	0	0	0
Solyc05g010015.1.1	562	60	92	38	207	140	340	211	162	206	136	504	308	532	85
Solyc07g053430.4.1	628	69	91	50	214	175	301	160	127	406	177	559	636	586	121
Solyc05g052240.3.1	1221	720	275	205	513	1340	3379	521	201	514	208	2392	743	4756	10
Solyc06g084290.3.1	300	84	62	38	173	228	431	145	99	301	78	319	430	390	51
Solyc10g079390.1.1	9	0	0	1	1	1	4	0	2	8	2	2	21	5	3
Solyc02g021760.3.1	430	80	73	31	139	137	314	116	55	230	80	193	254	478	37
Solyc07g055750.4.1	52	2	4	2	5	10	14	0	1	63	13	2	97	34	12
Solyc05g024360.1.1	12	0	0	1	0	2	0	0	2	3	0	3	5	0	1
Solyc03g078780.3.1	38	111	28	41	96	228	479	86	69	31	14	306	18	506	2
Solyc03g006430.3.1	868	13	98	14	125	44	63	117	30	389	249	86	708	112	141
Solyc03g096200.1.1	0	0	0	0	0	0	0	0	0	0	0	0	0	0	0
Solyc05g012340.4.1	566	104	97	81	448	322	491	355	134	271	118	503	424	607	69
Solyc01g109690.1.1	64	15	6	207	310	1752	84	76	9	8	9	188	0	80	3
Solyc09g098140.4.1	650	55	77	30	233	160	173	180	82	289	112	320	401	229	94
Solyc05g056350.3.1	1349	303	213	81	899	266	1218	558	195	786	387	727	1257	1509	276
Solyc03g045010.1.1	0	0	0	0	0	0	0	0	0	1	0	0	0	0	0
Solyc08g008360.2.1	50	2	1	0	3	3	7	0	1	81	0	2	279	9	13
Solyc03g115510.3.1	571	85	104	43	216	199	230	128	87	280	164	311	395	387	96
Solyc04g025240.2.1	0	0	0	0	0	0	0	0	0	0	0	0	0	0	0
Solyc04g040115.1.1	0	0	0	0	0	1	0	0	0	0	0	0	0	0	0
Solyc02g081360.4.1	110	2	12	0	9	3	2	8	25	11	55	104	27	10	5
Solyc10g046830.2.1	0	0	0	0	0	0	0	0	0	0	0	0	0	0	0
Solyc01g079220.4.1	339	139	73	216	944	1082	519	815	185	181	102	1160	277	605	39
Solyc11g007410.3.1	53	11	11	30	110	78	49	92	109	20	14	450	83	36	5
Solyc04g072450.3.1	1242	192	243	174	888	823	1028	923	368	536	250	1717	1011	1819	175
Solyc04g024560.3.1	0	0	0	0	0	0	0	0	0	0	0	0	0	0	0
Solyc04g005310.3.1	319	51	46	30	176	154	303	122	43	186	87	203	312	424	69
Solyc09g092145.1.1	0	0	0	0	0	0	0	0	0	0	0	0	0	0	0
Solyc08g076640.1.1	0	0	0	0	0	0	0	0	0	0	0	0	0	0	0
Solyc11g005730.3.1	84	6	12	0	13	10	41	14	7	71	17	41	73	61	19
Solyc02g090920.2.1	84	6	33	3	11	24	18	8	33	81	30	22	98	27	12
Solyc08g075110.3.1	0	0	0	0	0	0	0	0	0	0	0	0	0	0	0
Solyc01g090780.3.1	754	202	163	89	392	319	479	147	157	632	282	467	712	981	125
Solyc12g036590.1.1	0	0	0	0	0	0	0	0	0	0	0	0	0	0	0
Solyc07g006330.2.1	118	10	16	5	38	20	33	28	8	62	25	22	68	52	23
Solyc00g500203.1.1	0	0	0	0	0	0	0	0	0	0	0	0	0	0	0
Solyc08g067510.1.1	158	0	16	2	18	11	5	18	28	85	25	25	145	27	27
Solyc01g009810.3.1	0	0	0	0	1	0	0	3	1	0	0	50	1	0	0
Solyc05g018650.4.1	1823	1016	399	574	2520	2312	3872	1543	511	722	482	2173	987	4723	170
Solyc01g066630.1.1	15	2	4	3	15	11	22	9	5	26	7	20	32	51	5
Solyc09g025210.3.1	0	0	0	0	0	0	0	0	0	0	0	0	0	0	0
Solyc10g052880.1.1	336	185	68	102	495	608	767	286	326	204	52	680	475	1013	28
Solyc10g007680.4.1	91	5	12	5	38	31	51	61	15	47	23	66	62	62	19
Solyc02g091490.4.1	4329	413	805	290	1386	1379	1539	1098	405	1963	1106	1750	2833	2469	540
Solyc01g105670.3.1	768	153	152	65	260	313	490	186	143	327	197	482	553	787	63
Solyc06g075640.2.1	33	3	11	2	10	21	21	4	4	26	4	16	53	62	6
Solyc08g076140.3.1	399	36	57	23	142	76	195	120	53	195	98	236	262	214	54
Solyc12g008630.2.1	4050	395	646	302	1499	1363	1437	1003	532	2760	978	1974	4362	2019	714
Solyc12g038400.2.1	999	101	161	97	357	478	336	263	175	548	223	613	758	560	119
Solyc03g093120.5.1.1	243	1	2	0	8	0	3	3	28	275	10	168	1326	5	19
Solyc12g006050.2.1	701	729	137	807	399	3949	3640	350	876	242	68	1678	1248	1939	146
Solyc06g073050.2.1	907	74	96	83	271	229	390	142	335	1476	114	835	3383	693	86
Solyc04g054780.3.1	27	2	4	4	15	11	11	5	5	8	8	11	14	15	4
Solyc07g040890.1.1	7	3	0	0	63	4	11	30	28	5	1	191	14	15	3
Solyc01g080130.2.1	1550	137	293	86	521	489	645	337	151	1190	430	539	1178	721	270
Solyc10g081050.1.1	325	101	57	89	369	390	406	192	99	139	85	292	168	586	25
Solyc06g035700.1.1	153	0	1	1	0	4	3	2	110	955	4	90	1445	35	28
Solyc03g114620.1.1	1	0	0	0	0	0	0	0	0	0	0	0	0	1	0
Solyc04g079930.3.1	489	27	94	19	95	99	173	76	43	218	111	124	333	378	62
Solyc07g039347.1.1	11	1	1	3	4	4	4	3	0	8	4	8	13	6	2
Solyc12g005040.2.1	216	5	48	1	20	5	19	21	9	83	59	39	135	22	41
Solyc04g025030.1.1	0	0	0	0	0	0	0	0	0	0	0	0	0	0	0
Solyc03g034205.1.1	0	0	0	0	0	0	0	0	0	0	0	0	0	0	0
Solyc11g006930.3.1	99	26	19	16	63	71	97	57	20	36	21	80	49	136	14
Solyc01g020524.1.1	0	0	0	0	0	0	0	0	0	0	0	0	0	0	0
Solyc07g066040.1.1	50	16	13	10	36	41	47	10	8	73	21	27	89	312	18
Solyc08g076340.3.1	2484	335	399	276	1487	1310	1661	956	400	950	478	1564	2769	2135	513
Solyc04g011360.3.1	1968	213	326	155	718	695	929	758	336	857	406	1177	1637	1311	259
Solyc02g088670.1.1	0	0	0	0	0	0	0	2	0	2	1	0	0	0	0
Solyc06g083190.4.1	9866	1041	1264	451	2576	1716	3532	1315	1051	3194	2108	4083	3679	5819	1037
Solyc04g077630.3.1	5	1	0	0	2	5	7	1	2	2	0	1	3	6	0
Solyc02g030625.1.1	0	0	0	0	0	0	0	0	0	0	0	0	0	0	0
Solyc07g054270.3.1	270	96	55	35	135	115	442	63	42	193	68	101	420	551	41
Solyc06g084610.4.1	111	88	24	160	621	816	296	349	89	82	21	410	57	391	7
Solyc07g038100.3.1	114	5	15	7	67	21	41	35	16	61	35	57	79	77	13
Solyc04g072340.1.1	0	0	0	0	0	0	0	0	0	0	0	0	0	0	0
Solyc03g114175.1.1	282	5	24	1	11	5	18	2	6	122	60	9	336	43	38
Solyc07g150136.1.1	1	0	4	0	0	0	0	0	0	2	0	0	2	0	0
Solyc09g083050.3.1	72	32	10	37	150	254	146	144	116	78	15	431	103	159	12
Solyc07g051960.3.1	0	0	0	0	0	0	0	0	0	0	0	0	0	0	0
Solyc08g023320.1.1	0	0	0	0	0	0	0	0	0	0	0	0	0	0	0
Solyc03g117130.3.1	0	0	0	0	1	0	2	0	0	0	0	1	1	0	0
Solyc10g150128.1.1	58	23	14	9	32	62	95	23	13	32	22	50	43	117	4
Solyc03g111957.1.1	0	0	0	0	1	0	1	0	0	0	0	0	0	0	0
Solyc07g006240.4.1	181	30	29	15	86	56	138	60	29	78	44	104	125	186	27
Solyc02g060595.1.1	0	0	0	0	0	0	0	0	0	0	0	0	0	0	0
Solyc01g017450.1.1	0	0	0	0	0	0	0	0	0	0	0	0	0	0	0
Solyc11g020400.1.1	0	0	0	0	0	0	0	0	0	0	0	0	0	0	0
Solyc10g083140.1.1	54	66	20	40	119	206	198	196	48	33	13	269	28	234	14
Solyc01g015080.3.1	0	0	0	0	0	0	0	0	0	0	0	0	0	0	0
Solyc12g098290.1.1	0	0	0	0	0	0	0	0	0	0	0	0	0	0	0
Solyc03g116660.3.1	113	36	18	36	88	133	156	126	44	52	21	140	56	181	8
Solyc11g012330.3.1	0	0	0	0	0	0	0	0	0	0	0	0	0	0	0
Solyc01g111150.2.1	1906	173	270	137	659	444	810	558	318	1087	457	1123	2241	1083	425
Solyc06g060660.1.1	0	0	0	0	0	0	0	0	0	0	0	0	0	0	0
Solyc05g026090.1.1	0	0	0	0	0	0	0	0	0	0	0	0	0	0	0
Solyc06g084470.4.1	401	148	80	194	706	915	654	447	110	181	99	463	200	649	43
Solyc03g116900.3.1	1064	32	255	43	195	107	164	108	86	383	247	363	576	194	121
Solyc03g112230.4.1	2121	452	337	149	761	545	1502	675	504	1131	543	1789	1708	2513	261
Solyc05g005440.3.1	0	0	0	0	2	1	0	0	0	0	0	3	0	1	0
Solyc07g007170.3.1	331	43	31	39	236	116	225	116	237	280	35	585	628	196	44
Solyc05g010010.1.1	97	12	21	7	23	39	20	31	54	2	32	66	30	71	7
Solyc09g059250.1.1	83	1	12	3	7	3	14	6	9	37	15	12	40	12	15
Solyc04g008510.3.1	912	115	136	79	281	315	443	243	149	419	219	556	707	687	103
Solyc06g010100.2.1	0	0	0	0	0	0	0	0	0	0	0	0	0	0	0
Solyc03g006365.1.1	13	1	0	1	5	1	0	2	1	7	0	1	2	8	1
Solyc03g043790.1.1	0	0	0	0	0	0	0	0	0	0	0	0	0	0	0
Solyc02g093900.3.1	4194	594	811	389	1557	1611	2887	943	602	2527	967	1849	3948	3209	674
Solyc11g017050.1.1	244	60	38	33	106	129	228	100	41	90	51	223	165	260	35
Solyc11g012540.2.1	50	14	16	6	21	24	23	13	7	33	17	41	28	53	10
Solyc01g096650.3.1	4	2	1	4	7	13	38	12	4	10	2	27	12	35	3
Solyc11g010410.2.1	0	0	0	13	47	37	0	177	2	0	0	108	0	0	0
Solyc08g007900.3.1	0	0	0	0	0	0	0	0	0	0	0	0	0	0	0
Solyc04g051050.1.1	0	0	0	0	0	0	0	0	0	0	0	0	0	0	0
Solyc09g061370.1.1	0	0	0	0	0	0	0	0	0	0	0	0	0	0	0
Solyc01g067380.4.1	147	31	26	12	83	34	135	34	33	51	26	125	61	198	34
Solyc07g016150.4.1	4698	1182	959	445	1891	1601	5697	971	604	2822	1149	1831	5001	5853	828
Solyc08g077280.1.1	506	87	94	112	537	442	456	314	83	144	122	336	312	598	85
Solyc12g013670.2.1	0	0	0	0	0	0	0	0	0	0	0	0	0	0	0
Solyc12g007000.3.1	759	148	151	71	310	273	637	229	94	240	134	383	550	770	58
Solyc04g080710.4.1	244	84	42	32	129	166	377	90	44	103	54	156	132	427	17
Solyc01g079520.3.1	185	52	33	16	95	77	133	40	24	133	38	68	172	354	27
Solyc09g090490.3.1	0	0	0	0	0	0	0	0	0	0	0	0	0	0	0
Solyc11g012830.3.1	466	133	142	65	252	223	569	177	105	158	114	439	230	655	41
Solyc10g079140.2.1	160	17	20	13	63	52	102	59	37	50	43	104	114	130	25
Solyc02g063220.3.1	269	51	35	40	453	139	256	312	69	134	45	369	225	313	31
Solyc01g097360.4.1	386	82	75	40	200	194	341	163	88	173	75	293	407	470	66
Solyc11g013460.2.1	511	63	71	33	152	113	213	133	54	222	123	191	402	237	92
Solyc11g007870.1.1	6	0	0	1	8	3	9	14	0	2	0	11	1	6	1
Solyc11g065930.3.1	789	48	86	26	112	96	109	89	73	944	101	466	1367	190	119
Solyc03g094150.1.1	0	0	0	0	0	0	0	0	0	0	0	0	0	0	0
Solyc07g007890.3.1	752	114	130	60	226	238	373	149	103	373	173	339	546	545	122
Solyc02g084600.4.1	49	1	16	4	7	9	11	6	2	24	7	7	27	20	6
Solyc11g066310.2.1	124	17	26	20	65	81	99	42	21	52	25	86	67	117	14
Solyc01g111590.4.1	196	51	23	32	250	136	153	93	32	149	54	112	159	419	38
Solyc02g090800.1.1	3	0	0	0	0	0	0	0	0	0	0	0	1	1	0
Solyc01g008650.3.1	0	0	0	0	0	0	0	0	0	0	0	6	0	1	0
Solyc05g009915.1.1	64	3	6	4	10	8	14	20	3	17	15	24	32	5	3
Solyc08g080930.1.1	0	0	0	0	0	0	0	0	2	0	0	0	0	0	0
Solyc10g054560.2.1	4771	477	821	306	1424	1373	2250	929	503	2382	998	1500	4802	2263	693
Solyc10g080170.1.1	0	0	0	0	0	0	2	0	0	0	0	0	1	0	0
Solyc01g016414.1.1	0	1	0	0	0	0	0	0	0	0	0	0	0	0	0
Solyc03g115000.3.1	1554	359	325	206	917	1176	1502	734	397	770	401	1578	923	1614	170
Solyc01g087300.3.1	185	51	28	31	178	139	157	116	37	90	49	206	158	279	39
Solyc09g091970.4.1	791	374	191	384	1462	1949	1625	851	330	237	160	1358	150	1903	11
Solyc11g011470.2.1	4822	767	980	465	1889	2123	3346	1215	673	2672	1198	2251	3555	4293	591
Solyc08g005060.3.1	194	14	24	13	86	52	97	41	21	83	40	80	139	160	36
Solyc01g091060.2.1	0	0	0	0	0	0	2	0	0	0	0	0	0	2	0
Solyc01g010063.1.1	0	0	0	0	0	0	0	0	0	0	0	0	0	0	0
Solyc04g009950.3.1	2021	294	383	174	924	720	1173	612	310	1195	539	1218	1575	1794	278
Solyc06g068295.1.1	38	12	11	9	39	24	50	46	9	6	9	35	16	60	3
Solyc05g054960.4.1	1095	155	134	68	503	268	616	250	118	375	272	680	738	1032	166
Solyc02g079400.3.1	1042	140	180	104	486	501	698	440	202	467	233	841	805	1046	138
Solyc10g018630.3.1	0	0	0	0	0	0	0	0	0	0	0	0	0	0	0
Solyc08g008015.1.1	0	0	0	0	0	0	0	0	0	0	0	0	0	0	0
Solyc04g071250.1.1	0	0	0	0	0	0	0	0	0	0	0	0	0	0	0
Solyc02g030590.1.1	0	0	0	0	0	0	0	0	0	0	0	0	0	0	0
Solyc00g500357.1.1	0	0	0	0	0	0	0	0	0	0	0	0	0	0	0
Solyc10g049630.2.1	453	34	34	34	110	69	169	59	234	863	51	339	1994	258	46
Solyc09g059430.3.1	69	44	9	20	105	71	179	63	178	28	10	768	95	187	12
Solyc03g033460.3.1	72	26	11	7	59	35	75	21	13	33	18	85	70	140	5
Solyc03g114710.4.1	115	11	3	17	43	43	43	87	64	119	15	401	205	71	7
Solyc06g069090.3.1	5612	1344	985	731	3012	2804	5243	1779	878	3626	1241	2610	5930	8208	1255
Solyc05g009460.3.1	120	22	17	11	59	75	106	26	28	47	29	51	123	207	15
Solyc10g080270.1.1	2	0	1	0	0	0	0	0	0	0	0	0	0	0	0
Solyc06g062790.3.1	714	86	132	35	337	213	320	319	105	320	185	430	480	412	102
Solyc05g008860.4.1	714	80	132	31	188	187	312	121	104	400	154	298	774	530	140
Solyc09g015160.2.1	1556	87	197	91	445	326	353	424	223	949	388	658	1252	512	277
Solyc05g018720.1.1	0	0	0	0	0	0	0	0	0	0	0	0	0	0	0
Solyc03g095220.3.1	1800	733	264	345	1313	1487	2826	536	196	838	403	689	1274	4137	208
Solyc01g106100.2.1	155	27	33	19	84	76	146	75	34	47	33	143	70	150	9
Solyc03g013440.4.1	0	44	0	10	9	47	203	8	0	0	0	2	0	256	0
Solyc08g075670.2.1	77	23	13	7	44	65	41	14	23	58	20	51	64	145	9
Solyc03g082390.3.1	1111	77	145	57	372	251	342	285	145	453	222	771	750	513	138
Solyc09g089890.1.1	56	2	12	0	10	12	0	10	7	22	31	10	21	9	7
Solyc07g020800.3.1	237	164	98	61	246	356	778	146	42	178	65	122	199	987	29
Solyc06g005030.1.1	0	0	0	0	0	0	0	0	0	0	0	0	0	0	0
Solyc08g065163.1.1	0	0	0	0	0	0	0	0	0	0	0	0	0	0	0
Solyc01g110050.1.1	0	0	0	0	0	0	0	0	0	0	0	0	1	1	0
Solyc01g086700.4.1	1	0	0	0	0	0	0	0	0	1	2	0	0	5	0
Solyc01g007220.4.1	389	50	44	39	407	233	137	458	246	320	100	1685	708	179	118
Solyc08g007130.4.1	321	290	146	380	282	2310	1535	247	660	143	49	3701	374	1487	18
Solyc12g006690.2.1	134	29	17	18	86	105	116	44	33	50	21	120	58	214	13
Solyc02g068270.4.1	412	116	55	206	1162	997	462	884	134	136	135	730	186	675	59
Solyc04g072250.4.1	0	0	0	0	0	0	0	0	0	1	0	0	0	1	0
Solyc01g067200.1.1	1	0	4	0	0	0	0	0	0	1	0	0	2	1	1
Solyc05g008040.4.1	94	38	24	19	100	97	130	50	24	59	22	83	110	193	16
Solyc11g006310.2.1	0	19	0	0	1	3	64	2	2	0	0	5	4	61	0
Solyc08g066780.2.1	0	0	0	0	0	0	0	0	0	0	0	0	0	0	0
Solyc03g034140.4.1	0	0	0	0	0	0	1	0	0	0	0	0	0	0	0
Solyc03g083500.3.1	1	0	1	0	0	0	0	1	1	2	1	3	1	3	0
Solyc11g028110.1.1	0	0	0	0	0	0	0	0	0	0	0	0	0	0	0
Solyc01g100120.4.1	205	8	41	7	19	24	34	5	3	101	46	10	85	40	18
Solyc09g090630.3.1	2	1	1	3	18	15	9	15	2	3	0	10	2	17	0
Solyc08g075780.4.1	333	29	50	13	175	86	117	226	55	120	66	333	282	187	62
Solyc00g500225.1.1	1	0	1	0	0	1	0	0	0	0	0	1	0	1	0
Solyc01g068300.3.1	0	0	0	0	0	0	0	0	0	0	0	0	0	0	0
Solyc02g033100.3.1	0	0	0	0	0	0	0	0	0	0	0	0	0	0	0
Solyc09g011720.3.1	1234	211	286	197	712	952	845	380	233	747	291	694	935	1115	162
Solyc04g072050.4.1	52	97	44	30	137	118	535	144	43	52	36	183	35	578	5
Solyc09g055427.1.1	0	0	0	0	0	0	0	0	0	0	0	0	0	0	0
Solyc04g081970.3.1	3324	825	471	1215	9817	4660	3524	6234	1080	1350	868	3504	2053	4129	394
Solyc12g013540.2.1	1114	261	260	290	1068	1636	1357	946	427	393	207	1807	723	1427	89
Solyc12g096440.1.1	0	0	0	0	0	0	0	0	0	0	0	0	0	0	0
Solyc08g029380.1.1	0	0	0	0	0	0	0	0	0	0	0	0	0	0	0
Solyc08g066180.3.1	1142	238	269	277	1258	1335	1052	717	255	648	244	980	790	1449	123
Solyc04g007400.4.1	461	76	78	58	398	222	260	365	140	227	107	469	401	262	108
Solyc03g013420.1.1	0	0	0	0	0	0	0	0	0	0	0	0	0	0	0
Solyc01g007060.3.1	244	83	54	37	195	182	271	116	56	94	82	204	160	396	36
Solyc09g055670.1.1	0	0	0	0	0	0	0	0	0	0	0	0	0	0	0
Solyc05g054430.4.1	104	4	20	10	49	24	24	35	8	84	24	41	102	69	27
Solyc02g064810.1.1	0	1	0	0	0	0	1	0	1	0	1	2	2	1	0
Solyc03g044937.1.1	0	0	0	0	0	0	0	0	0	0	0	0	0	0	0
Solyc01g015020.4.1	1275	220	275	164	582	717	975	386	326	679	297	1110	1105	1126	140
Solyc02g031750.3.1	123	6	25	2	20	19	24	9	13	43	23	55	124	22	5
Solyc07g056702.1.1	0	0	0	0	0	0	0	0	0	0	0	0	0	0	0
Solyc03g118010.4.1	1407	93	188	64	538	262	336	236	165	669	404	509	1014	652	203
Solyc08g079250.4.1	2491	74	432	56	276	336	341	285	221	1601	470	534	2701	609	350
Solyc11g021260.1.1	0	0	0	0	0	0	0	0	0	0	0	0	0	0	2
Solyc08g077590.1.1	0	0	0	0	0	0	0	0	0	0	0	0	0	0	0
Solyc06g054320.1.1	443	27	56	28	162	153	137	114	42	236	66	200	392	166	55
Solyc04g079710.4.1	145	13	31	9	31	43	59	31	26	56	36	72	107	99	17
Solyc03g044530.1.1	6	0	0	1	0	4	0	5	5	6	0	7	27	1	4
Solyc02g043950.1.1	0	0	0	0	1	0	0	0	0	0	0	0	0	0	0
Solyc12g040360.2.1	0	0	0	0	0	0	0	0	0	0	0	0	0	0	0
Solyc10g078380.2.1	4	11	1	0	12	7	29	8	5	0	2	33	0	51	1
Solyc10g080560.2.1	54	2	5	3	20	30	30	9	7	8	9	44	21	41	0
Solyc09g064815.1.1	1	0	0	0	0	0	0	0	0	0	0	0	0	0	1
Solyc07g009290.3.1	0	0	0	0	0	0	0	0	0	0	0	0	0	0	0
Solyc12g006317.1.1	0	0	0	0	0	0	1	0	0	0	0	0	0	0	0
Solyc12g016030.3.1	0	0	0	0	0	0	0	0	0	0	0	0	0	0	0
Solyc10g018760.1.1	0	1	0	0	1	3	0	3	0	0	1	5	0	0	0
Solyc04g039980.3.1	76	6	12	2	26	37	49	37	40	18	19	157	45	41	11
Solyc01g107570.1.1	0	0	0	0	0	0	0	0	0	0	0	0	0	0	0
Solyc09g059550.1.1	298	9	49	5	13	24	41	23	4	77	44	38	264	82	56
Solyc09g015490.3.1	44	7	15	13	40	44	48	22	23	44	17	51	39	51	9
Solyc10g076405.1.1	0	0	0	0	0	0	0	0	0	0	0	0	0	0	0
Solyc02g066990.2.1	7	2	1	0	8	5	5	3	1	7	0	5	5	10	1
Solyc03g121010.4.1	91	22	16	5	32	31	57	41	17	35	13	51	36	117	10
Solyc04g016310.3.1	0	0	0	0	0	0	0	0	0	0	0	0	0	0	0
Solyc06g009240.4.1	0	0	0	0	0	0	0	0	0	0	1	1	2	1	0
Solyc04g047900.1.1	0	0	0	0	0	0	0	0	0	0	0	0	0	0	0
Solyc10g045650.3.1	0	0	0	0	0	0	0	0	0	0	0	0	0	0	0
Solyc01g015010.1.1	0	0	0	0	0	0	0	0	0	0	0	0	0	0	0
Solyc01g108710.3.1	152	6	12	0	7	0	26	2	0	18	42	0	153	17	4
Solyc12g011150.1.1	0	0	0	13	44	16	0	84	34	0	0	561	0	0	0
Solyc02g089070.3.1	1140	244	173	124	571	560	956	295	181	938	267	551	1451	1374	228
Solyc07g063060.2.1	0	2	0	0	0	0	1	3	0	0	0	0	1	0	0
Solyc04g008740.3.1	7655	467	1225	305	1497	1095	1871	1210	608	4531	1784	2495	7265	2955	1144
Solyc06g069150.1.1	25	32	3	22	368	35	111	546	27	3	24	93	16	153	17
Solyc02g063080.1.1	0	0	0	0	0	0	0	0	0	0	0	0	0	0	0
Solyc09g098110.4.1	492	36	31	19	142	83	128	169	52	104	81	175	318	238	83
Solyc01g009470.2.1	0	0	0	0	0	0	0	0	0	0	0	0	0	0	0
Solyc09g005140.2.1	11	12	5	8	33	19	45	14	1	13	5	16	7	74	1
Solyc03g115610.3.1	5	2	1	2	44	4	18	3	13	1	1	32	21	11	2
Solyc00g019990.1.1	10	0	1	1	2	2	5	5	1	2	1	14	18	5	2
Solyc09g075150.3.1	2849	394	429	262	986	952	1556	664	288	1506	596	1003	2487	2136	552
Solyc03g123650.3.1	1	0	0	0	3	1	1	1	0	4	1	0	5	4	0
Solyc04g018120.1.1	7	2	1	0	1	1	2	0	0	0	0	0	0	0	0
Solyc06g050240.1.1	0	0	0	0	0	0	0	0	0	0	0	0	0	0	0
Solyc05g150107.1.1	0	0	0	0	0	0	0	0	0	0	0	0	0	0	0
Solyc05g055610.4.1	341	98	50	21	204	154	380	61	47	139	73	197	288	558	59
Solyc04g039820.3.1	0	0	0	0	0	0	0	0	0	0	0	0	0	0	0
Solyc12g056672.1.1	0	0	0	0	0	0	0	0	0	0	0	0	0	0	0
Solyc03g114760.3.1	433	27	72	25	110	116	132	139	57	241	102	162	326	237	68
Solyc06g008740.3.1	421	21	92	19	154	110	76	204	63	257	109	398	372	168	64
Solyc08g076090.3.1	301	114	54	131	652	648	594	439	93	114	80	583	129	727	19
Solyc10g008560.3.1	689	126	156	78	248	399	417	208	122	315	175	304	514	619	79
Solyc11g006890.2.1	395	21	114	6	31	48	117	31	31	181	70	87	338	143	45
Solyc03g004003.1.1	0	0	0	0	0	0	0	0	0	0	0	0	0	0	0
Solyc01g099030.4.1	255	23	52	21	142	89	105	76	47	73	77	112	112	173	20
Solyc09g018377.1.1	0	0	0	0	0	0	0	0	0	0	0	0	0	0	0
Solyc10g085370.3.1	3	0	0	0	0	1	0	0	0	0	0	0	0	1	0
Solyc09g059990.1.1	214	45	39	17	187	215	241	142	34	64	50	166	99	217	34
Solyc04g015290.3.1	501	34	83	21	148	125	156	136	69	271	96	249	404	207	87
Solyc01g005450.3.1	27	14	6	30	109	149	64	88	47	9	11	199	11	111	1
Solyc10g017725.1.1	0	0	0	0	0	0	0	0	0	0	0	0	0	0	0
Solyc04g049405.1.1	0	0	0	0	0	0	0	0	0	0	0	0	0	0	0
Solyc05g150144.1.1	2	0	0	0	1	0	0	0	0	0	0	0	0	4	0
Solyc07g017530.4.1	121	16	15	17	44	73	52	23	25	54	23	70	56	72	14
Solyc03g007710.3.1	14	3	2	0	7	11	16	4	2	4	5	30	38	26	2
Solyc09g072593.1.1	0	0	0	0	0	0	0	0	0	0	0	0	0	0	0
Solyc01g108440.2.1	43	4	9	2	25	5	15	12	6	32	17	87	58	22	13
Solyc08g048550.3.1	260	67	39	101	517	630	265	386	105	137	62	592	212	475	39
Solyc07g056300.1.1	0	0	0	0	0	0	0	0	0	0	0	0	0	0	0
Solyc01g050010.3.1	31	4	1	3	14	6	23	4	4	27	8	25	22	22	6
Solyc08g041685.1.1	0	0	0	0	0	0	0	0	0	0	0	0	0	0	0
Solyc03g006903.1.1	0	0	0	0	0	0	0	0	0	0	0	0	0	0	0
Solyc05g025770.1.1	0	0	0	0	0	0	0	0	0	0	0	0	0	0	0
Solyc09g011110.1.1	0	0	0	0	0	0	0	0	0	0	0	0	0	0	0
Solyc04g008630.3.1	136	32	39	15	67	103	91	43	45	108	25	154	111	154	21
Solyc00g500358.1.1	6	0	2	0	0	0	2	3	0	0	0	5	1	1	1
Solyc12g096050.2.1	397	23	74	15	93	76	92	63	41	188	117	138	306	139	73
Solyc07g009560.3.1	0	0	0	0	0	0	0	0	0	0	0	0	0	0	0
Solyc04g072930.1.1	387	38	61	28	130	89	158	81	56	241	101	234	337	192	62
Solyc08g078340.3.1	997	203	271	97	515	499	1094	396	199	443	224	745	808	1278	126
Solyc02g092250.3.1	183	7	4	6	32	18	14	28	51	114	14	144	336	41	34
Solyc12g099790.3.1	10	0	2	1	6	5	7	3	1	2	1	5	3	3	0
Solyc03g116173.1.1	0	0	0	0	0	0	0	0	0	0	0	0	0	0	0
Solyc11g012995.1.1	0	0	0	0	0	0	0	0	0	0	0	0	0	0	0
Solyc12g017810.1.1	0	0	0	0	0	0	0	0	0	0	0	0	0	0	0
Solyc10g078890.2.1	2	0	0	0	0	0	0	0	0	0	0	0	1	0	0
Solyc01g104460.4.1	514	48	97	30	246	155	263	177	82	291	109	336	383	373	94
Solyc07g020730.1.1	0	0	0	0	0	0	0	0	0	0	0	0	0	0	0
Solyc05g055510.3.1	790	25	175	12	72	97	70	112	66	406	140	92	463	120	104
Solyc07g054880.4.1	11	0	1	0	4	2	4	0	0	1	1	0	2	3	0
Solyc04g016080.2.1	33	9	6	1	14	13	50	5	6	39	11	6	37	130	9
Solyc03g032050.4.1	540	55	99	36	224	181	259	213	83	270	132	291	471	287	73
Solyc05g015534.1.1	0	0	0	0	0	0	0	0	0	0	0	0	0	0	0
Solyc03g113300.4.1	66	9	18	11	31	60	49	30	16	74	14	59	135	42	14
Solyc02g087750.3.1	2931	264	531	178	871	781	1213	922	404	1264	629	1559	2368	1291	356
Solyc02g032570.1.1	0	0	0	0	0	0	0	0	0	0	0	0	0	0	0
Solyc08g066820.3.1	931	109	165	61	298	355	485	236	117	425	212	433	618	587	103
Solyc01g091420.2.1	50	0	18	1	14	19	7	12	9	42	9	24	33	8	5
Solyc02g083320.3.1	950	120	199	61	341	271	647	339	144	437	205	508	583	795	117
Solyc02g014790.1.1	0	0	0	0	0	0	0	0	0	0	0	0	0	0	0
Solyc02g094740.1.1	0	0	0	0	0	0	0	0	0	0	0	0	0	1	0
Solyc02g091530.4.1	188	88	44	89	380	385	435	208	82	112	47	416	144	404	21
Solyc06g052140.3.1	0	0	0	0	0	0	0	0	0	0	0	0	0	0	0
Solyc05g017910.1.1	1	0	0	0	0	0	0	0	0	0	0	0	0	0	0
Solyc10g055710.2.1	9	2	2	1	10	7	7	2	6	10	3	2	17	12	5
Solyc06g150108.1.1	0	0	0	0	0	0	0	0	0	0	0	0	2	1	0
Solyc02g068450.3.1	1928	151	261	190	804	781	686	673	302	966	362	1005	1606	868	296
Solyc11g063690.3.1	0	0	0	0	0	0	0	0	0	0	0	0	0	0	0
Solyc09g010550.4.1	147	39	34	23	118	54	111	55	27	99	37	184	93	223	22
Solyc08g028770.1.1	0	0	0	0	0	0	0	0	0	0	0	0	0	0	0
Solyc12g096900.2.1	232	150	54	116	716	746	758	911	261	98	52	2772	141	505	33
Solyc04g050675.1.1	0	0	0	0	0	0	0	0	0	0	0	0	0	0	0
Solyc11g070170.2.1	966	88	157	86	262	299	323	176	130	582	209	382	718	521	156
Solyc00g500020.1.1	0	0	0	0	0	0	0	0	0	0	0	0	0	0	0
Solyc05g005400.2.1	0	0	0	0	0	0	0	0	0	0	0	0	0	0	0
Solyc04g055100.1.1	0	0	0	0	0	0	1	0	0	0	2	2	0	0	0
Solyc08g079070.2.1	1390	201	208	256	812	993	843	588	204	615	364	768	931	1181	222
Solyc09g074785.1.1	0	0	0	0	0	0	0	0	0	0	0	0	0	0	0
Solyc12g027810.1.1	0	0	0	0	0	0	0	0	0	0	0	0	0	0	0
Solyc01g020430.2.1	0	0	0	0	0	0	0	0	0	0	0	0	0	0	0
Solyc03g114450.3.1	3030	1132	719	2817	10079	16634	4871	7366	2236	2404	711	12412	3036	5233	254
Solyc07g055000.2.1	4	0	3	1	8	3	0	14	4	4	1	24	1	0	0
Solyc02g083130.4.1	592	47	93	26	56	105	187	55	84	466	139	227	815	481	104
Solyc12g015760.1.1	0	0	0	0	0	0	0	0	0	0	0	0	0	0	0
Solyc07g042335.1.1	0	0	0	0	0	0	0	0	0	0	0	0	0	0	0
Solyc06g036805.1.1	0	0	0	0	0	0	0	0	0	0	0	0	0	0	0
Solyc05g014760.3.1	1699	345	298	140	583	504	1348	318	410	1523	350	1117	1755	1918	160
Solyc02g093630.3.1	1875	212	279	161	1302	727	978	991	323	892	456	1064	1245	1368	266
Solyc09g091070.3.1	764	200	143	118	637	494	857	463	144	296	221	760	421	1107	75
Solyc05g014750.2.1	19	5	0	0	8	10	13	0	2	18	8	21	31	44	2
Solyc01g098410.4.1	128	26	19	23	89	104	100	96	67	71	37	249	59	116	25
Solyc06g069630.4.1	172	24	39	24	132	92	91	82	23	101	51	151	148	148	33
Solyc07g025120.1.1	1	0	0	0	0	1	0	0	0	0	0	0	0	0	0
Solyc08g076560.1.1	0	0	0	0	0	0	0	0	0	0	0	0	0	0	0
Solyc01g104770.4.1	5646	66	617	45	202	177	208	165	327	2531	961	531	3776	207	751
Solyc02g093740.3.1	64	5	8	3	11	23	28	9	10	98	25	13	213	20	18
Solyc08g005690.1.1	32	4	8	0	11	9	29	15	1	13	10	16	45	32	9
Solyc01g107280.3.1	18	1	4	0	0	0	6	0	0	8	8	0	12	4	8
Solyc07g008850.3.1	210	42	42	7	42	44	117	22	12	127	37	31	198	208	29
Solyc04g009570.3.1	256	25	45	20	92	78	142	103	58	111	67	190	282	171	48
Solyc09g007900.4.1	1789	2190	311	382	1044	2599	9741	338	701	1246	208	2694	3765	10542	69
Solyc06g064920.3.1	0	0	0	0	0	0	0	0	0	0	0	0	0	0	0
Solyc11g063710.1.1	0	0	0	0	0	0	0	0	0	0	0	0	0	0	0
Solyc06g043120.1.1	0	0	0	0	0	0	0	0	0	0	0	0	0	0	0
Solyc05g008770.3.1	177	79	27	70	239	364	306	143	103	111	42	385	233	342	10
Solyc04g079780.4.1	7	16	3	3	4	17	53	7	6	3	1	20	0	45	1
Solyc06g030640.2.1	0	0	0	0	0	0	0	0	0	0	0	0	0	0	0
Solyc04g015050.3.1	708	41	115	31	268	198	237	191	91	362	157	338	699	357	100
Solyc02g070270.2.1	0	0	0	0	0	0	0	0	0	0	0	0	0	0	0
Solyc06g075790.3.1	343	44	63	32	307	112	179	245	79	190	118	419	238	373	39
Solyc04g077610.4.1	371	27	50	30	103	90	98	100	34	121	94	266	396	209	36
Solyc04g050210.1.1	0	0	0	0	0	0	0	0	0	0	0	0	0	0	0
Solyc08g008580.3.1	2	0	0	0	0	0	0	0	0	0	1	1	0	2	0
Solyc11g006640.3.1	373	49	88	23	82	98	124	48	45	187	102	112	311	220	43
Solyc02g014150.4.1	1873	778	312	1079	4762	5634	3339	2420	760	915	446	3618	1221	3989	156
Solyc06g072820.3.1	179	69	41	36	118	165	248	69	67	122	43	172	113	290	21
Solyc08g004005.1.1	0	0	0	0	0	0	0	0	0	0	0	0	0	0	0
Solyc08g075300.4.1	135	17	20	11	56	56	59	31	23	86	26	70	98	112	16
Solyc11g012200.3.1	65	14	22	13	20	25	37	10	6	55	10	18	67	39	12
Solyc01g111350.3.1	58	6	1	4	131	16	14	81	11	12	13	24	27	48	74
Solyc07g064400.2.1	0	0	0	2	2	0	1	0	0	0	0	1	0	0	0
Solyc08g067935.1.1	0	0	0	0	0	0	0	0	0	0	0	0	0	0	0
Solyc05g006730.4.1	14	2	4	1	10	8	26	0	3	18	1	8	4	24	0
Solyc04g047760.2.1	0	0	0	0	0	0	0	0	0	0	0	0	0	0	0
Solyc07g064625.1.1	107	21	12	11	34	45	62	20	20	66	24	37	107	77	23
Solyc11g010100.2.1	1853	37	173	52	256	181	254	299	137	784	390	516	1361	324	234
Solyc02g032200.4.1	655	48	131	37	161	118	158	89	58	328	188	305	397	240	82
Solyc06g011669.1.1	0	0	0	0	0	0	0	0	0	0	0	0	0	0	0
Solyc07g056040.3.1	68	53	5	21	137	103	164	99	31	37	9	143	44	221	13
Solyc01g011105.1.1	66	9	16	4	21	23	18	12	3	27	5	34	26	25	8
Solyc02g078040.3.1	7368	82	1215	42	216	155	305	117	154	4946	1348	258	8594	1910	1347
Solyc01g066145.1.1	0	0	0	0	0	0	0	0	0	0	0	0	0	0	0
Solyc04g081620.1.1	0	0	0	0	0	0	0	0	0	0	0	0	0	0	0
Solyc07g021105.1.1	0	0	0	0	0	0	0	0	0	0	0	0	0	0	0
Solyc03g007230.4.1	60	20	16	4	20	22	66	21	16	54	12	62	125	83	6
Solyc02g061630.1.1	0	0	0	0	0	0	0	0	0	0	0	0	0	0	0
Solyc08g082380.1.1	0	0	0	0	2	1	0	3	2	0	0	24	1	1	0
Solyc02g050210.2.1	25	3	5	2	15	6	15	14	2	23	6	10	27	28	5
Solyc01g091920.2.1	163	98	17	45	155	195	352	93	89	109	60	239	103	376	25
Solyc10g005125.1.1	74	12	7	19	57	49	44	21	27	94	26	69	93	99	21
Solyc11g072750.3.1	4	0	0	1	2	0	3	1	0	1	3	1	0	1	3
Solyc12g014290.2.1	1609	97	243	63	745	319	543	694	203	554	333	729	1061	702	225
Solyc11g072180.3.1	387	52	73	18	107	106	254	107	41	164	79	134	324	270	50
Solyc04g011420.4.1	215	28	36	11	91	48	67	62	28	118	43	138	194	99	28
Solyc10g054620.1.1	0	0	0	0	0	0	0	0	0	0	0	0	0	0	0
Solyc12g016130.1.1	0	0	0	0	0	0	0	0	0	0	0	0	0	0	0
Solyc00g500363.1.1	0	0	0	0	0	1	1	0	0	0	0	2	1	2	0
Solyc11g027980.3.1	0	0	0	0	0	0	0	0	0	0	0	0	0	0	0
Solyc08g068800.4.1	259	13	48	14	30	30	35	22	34	118	66	44	207	73	25
Solyc03g043760.4.1	1182	142	208	111	479	418	580	251	191	719	261	738	851	907	156
Solyc09g056300.2.1	0	0	0	0	0	0	0	0	0	0	0	0	0	0	0
Solyc11g007930.1.1	155	26	31	22	130	94	117	61	22	115	24	79	159	384	26
Solyc06g007710.4.1	834	97	105	60	355	238	373	228	123	472	227	448	927	715	169
Solyc12g062824.1.1	0	0	0	0	0	0	0	0	0	0	0	0	0	0	0
Solyc09g065210.4.1	693	119	137	77	264	310	325	146	159	546	175	461	657	565	99
Solyc01g104130.4.1	391	77	90	41	195	179	278	149	79	159	78	306	225	345	49
Solyc07g065880.4.1	385	35	99	12	47	67	90	22	16	232	175	59	485	190	69
Solyc02g089510.3.1	0	0	0	0	0	0	0	0	0	0	0	1	0	0	0
Solyc06g035970.3.1	11579	834	1648	440	2446	1947	3488	1775	975	4533	2939	2945	8630	3989	1156
Solyc12g038453.1.1	0	0	0	0	0	0	1	2	0	0	0	0	0	0	0
Solyc02g083280.4.1	547	277	149	681	4462	2653	1647	4373	557	126	139	2605	180	2373	43
Solyc08g081270.3.1	618	68	103	62	307	213	389	427	118	236	126	598	447	489	77
Solyc04g011640.3.1	118	83	13	34	162	139	240	50	32	46	40	129	69	323	14
Solyc05g015060.4.1	54	2	3	1	11	11	6	13	4	30	7	25	51	15	6
Solyc03g078050.2.1	1	0	0	0	0	0	0	0	0	0	0	0	0	0	0
Solyc07g006170.4.1	6	31	1	6	41	38	110	24	11	4	2	37	4	188	0
Solyc04g076120.3.1	5	0	0	0	2	0	1	0	0	1	2	2	1	1	2
Solyc09g009583.1.1	0	0	0	0	0	0	0	0	0	0	0	0	0	0	0
Solyc12g017660.3.1	0	0	0	0	0	0	0	0	0	0	0	0	0	0	0
Solyc08g061400.1.1	0	0	0	0	0	0	0	0	0	0	0	0	0	0	0
Solyc03g112170.1.1	0	0	0	0	0	0	0	0	0	0	0	0	0	0	0
Solyc01g107020.4.1	59	48	13	44	213	320	244	222	42	25	14	236	28	274	2
Solyc03g111200.3.1	2259	255	370	184	881	694	1145	607	343	1389	465	1190	2332	1603	431
Solyc01g020180.1.1	0	0	0	0	0	0	0	0	0	0	0	0	0	0	0
Solyc05g055760.3.1	768	44	75	34	148	92	287	148	50	421	147	250	855	390	176
Solyc08g074955.1.1	0	0	0	0	0	0	0	0	0	0	0	0	0	0	0
Solyc01g049960.4.1	1488	245	226	240	1022	1225	1203	719	343	716	290	1218	1180	1521	197
Solyc01g103010.4.1	1049	193	194	115	483	351	631	206	162	795	330	563	1153	1074	178
Solyc01g106290.3.1	68	4	6	1	13	17	27	3	9	67	4	36	215	36	5
Solyc02g091700.3.1	250	5	4	3	28	8	27	24	19	260	32	39	460	39	115
Solyc09g065580.4.1	56	5	8	6	19	26	34	18	7	21	16	33	25	55	11
Solyc10g085150.2.1	85	21	27	24	70	104	91	77	24	47	20	92	53	146	9
Solyc05g054070.4.1	2714	413	407	264	1168	1315	1826	731	356	1652	581	969	2977	2497	594
Solyc04g051570.4.1	557	142	87	58	350	244	302	158	103	317	172	325	385	520	76
Solyc06g067870.3.1	0	8	1	15	53	53	24	19	4	0	0	3	0	28	0
Solyc04g080230.3.1	1138	114	170	121	391	451	515	671	293	435	223	1440	691	742	136
Solyc05g054900.3.1	1	0	1	0	0	0	1	0	0	3	2	0	6	0	0
Solyc02g062015.1.1	1	0	0	0	2	0	0	0	0	2	0	3	0	0	0
Solyc03g111630.4.1	249	20	53	11	50	30	82	53	22	105	76	69	155	162	31
Solyc04g015940.3.1	225	53	29	9	135	64	176	36	24	106	71	119	159	369	23
Solyc08g077250.4.1	267	36	50	35	168	83	133	98	56	115	67	235	228	199	36
Solyc10g005950.3.1	82	74	14	35	130	140	295	111	154	143	26	294	122	369	16
Solyc05g006720.1.1	51	10	10	4	18	19	26	10	7	22	22	20	42	49	8
Solyc00g500103.1.1	3	1	0	0	8	1	7	4	1	2	1	10	4	1	1
Solyc01g108416.1.1	23	7	4	1	5	4	17	2	6	11	9	15	10	19	0
Solyc09g005095.1.1	0	0	0	0	1	0	0	0	0	0	0	2	1	0	0
Solyc12g049370.2.1	232	24	41	19	96	66	84	110	49	129	50	209	214	142	29
Solyc07g040850.1.1	0	0	0	0	0	0	0	0	0	0	0	0	0	0	0
Solyc04g049190.1.1	0	0	0	0	0	0	0	0	1	0	0	0	0	0	0
Solyc03g007590.4.1	510	117	114	135	895	628	485	549	150	200	126	582	206	760	56
Solyc09g082330.2.1	0	0	0	0	0	0	0	0	0	0	0	0	0	0	0
Solyc03g025650.2.1	0	0	0	1	0	2	1	0	0	1	0	0	0	1	0
Solyc00g500021.1.1	0	0	0	0	0	0	0	0	0	0	0	0	0	0	0
Solyc10g087010.3.1	0	0	0	0	1	1	0	3	1	0	0	0	0	0	0
Solyc11g011160.1.1	253	148	69	47	175	230	846	124	41	83	57	148	96	1321	8
Solyc08g077890.3.1	1784	514	323	606	2702	2708	2098	1888	583	828	373	3085	1257	2823	178
Solyc02g022870.4.1	623	119	82	64	290	225	355	134	95	335	155	249	539	617	98
Solyc03g051800.1.1	0	0	0	0	0	0	0	0	0	0	0	0	0	0	0
Solyc01g108414.1.1	0	2	1	0	0	2	1	1	0	2	1	0	3	1	0
Solyc04g081920.3.1	206	47	30	49	199	190	208	100	49	124	45	257	175	305	18
Solyc10g076910.2.1	753	137	147	73	310	284	470	185	168	501	227	428	602	681	116
Solyc10g085830.2.1	1743	763	414	482	1841	2402	4005	1193	642	399	332	3066	923	3639	66
Solyc05g026490.3.1	12	47	1	63	848	270	155	575	52	17	7	326	6	182	0
Solyc00g500165.1.1	0	0	0	0	0	0	0	0	0	0	0	0	0	0	0
Solyc08g082350.4.1	0	0	0	0	1	0	0	0	0	1	0	2	2	1	0
Solyc01g079615.1.1	0	0	0	0	0	0	0	0	0	0	0	0	0	0	0
Solyc07g053690.3.1	1228	205	223	130	559	586	978	399	225	634	277	914	1080	1333	190
Solyc01g080340.3.1	561	47	103	28	128	158	204	104	86	270	103	502	369	241	59
Solyc02g022880.1.1	84	9	13	6	21	26	40	19	11	31	13	42	61	70	5
Solyc01g087610.3.1	574	73	88	60	271	198	281	116	78	326	113	305	498	516	69
Solyc03g094090.3.1	314	40	57	32	80	104	189	86	46	87	50	167	223	214	30
Solyc09g007860.4.1	23	6	7	3	15	12	55	8	2	12	9	10	4	63	0
Solyc02g089410.3.1	144	10	33	12	92	62	121	59	32	83	40	116	135	122	19
Solyc08g013990.3.1	806	118	150	45	218	198	462	190	108	336	140	384	538	623	94
Solyc05g026600.3.1	3	2	0	1	4	4	26	9	2	1	0	20	2	16	0
Solyc01g101220.3.1	0	0	1	0	0	0	0	0	0	0	1	0	0	0	0
Solyc06g150104.1.1	0	0	0	0	0	0	0	0	0	0	0	0	0	0	0
Solyc06g009410.3.1	0	0	0	0	0	0	0	0	0	0	0	0	0	0	0
Solyc03g150115.1.1	0	0	0	0	0	0	0	0	0	0	0	0	0	0	0
Solyc01g150105.1.1	0	0	0	0	0	0	0	0	0	0	0	0	0	0	0
Solyc10g024320.2.1	580	169	99	53	286	211	632	124	90	361	157	341	560	941	101
Solyc05g007760.2.1	23	11	7	0	5	8	29	0	2	18	4	7	47	103	12
Solyc11g007350.1.1	18	3	1	5	6	14	16	1	1	6	6	10	15	20	1
Solyc06g051330.1.1	6	1	2	0	1	1	3	0	4	2	1	5	4	4	0
Solyc09g064900.1.1	34	2	4	1	7	1	9	8	3	18	15	10	16	15	7
Solyc12g043160.3.1	7707	508	1370	472	2667	2271	2564	2430	1096	2707	1307	4371	5431	2632	937
Solyc07g007290.1.1	0	0	0	1	0	1	0	4	0	0	0	4	0	0	0
Solyc05g056510.3.1	1375	161	258	84	520	435	626	333	140	763	345	616	1449	1002	268
Solyc00g500034.1.1	7	1	1	0	7	3	0	2	3	0	0	1	1	1	0
Solyc07g007310.3.1	606	91	129	129	799	608	422	639	149	172	141	892	257	621	34
Solyc05g024070.1.1	0	0	0	0	0	0	0	0	0	0	0	0	0	0	0
Solyc07g009233.1.1	15	6	0	0	7	5	24	3	1	16	1	8	11	55	0
Solyc09g010900.1.1	0	1	0	0	0	0	0	0	0	0	0	0	0	1	0
Solyc05g051920.3.1	4	0	2	0	0	1	0	1	0	2	1	1	5	2	1
Solyc03g058310.1.1	0	0	0	0	0	0	0	0	0	0	0	0	0	0	0
Solyc11g065450.1.1	0	0	0	0	0	0	0	0	0	1	0	1	0	1	0
Solyc01g105990.3.1	647	233	167	145	756	670	842	405	171	327	188	629	412	1218	56
Solyc03g098750.3.1	405	84	95	36	89	163	326	82	66	99	53	228	188	383	21
Solyc01g106810.4.1	162	12	33	7	24	24	72	21	15	70	26	44	128	57	21
Solyc04g057780.4.1	50	9	11	7	22	30	24	11	6	19	7	23	31	54	5
Solyc04g008205.1.1	338	1	62	2	20	19	43	9	27	285	88	76	357	63	48
Solyc03g116890.3.1	193	4	0	5	67	6	14	24	445	801	9	495	2230	50	23
Solyc03g097200.3.1	302	40	47	31	150	140	246	179	53	74	54	188	136	236	28
Solyc11g013570.3.1	0	0	0	0	0	0	0	0	0	0	0	0	0	0	0
Solyc03g150143.1.1	0	0	0	0	0	0	0	0	0	0	0	0	0	0	0
Solyc10g005490.4.1	266	36	32	14	105	69	124	35	49	205	74	107	305	297	35
Solyc04g071380.1.1	0	0	0	0	0	0	0	0	0	0	0	0	0	0	0
Solyc05g041177.1.1	0	0	0	0	0	0	0	0	0	0	0	0	0	0	0
Solyc01g102390.4.1	1538	54	248	45	204	202	264	123	97	516	255	363	751	318	110
Solyc03g025920.4.1	306	33	67	20	113	117	173	91	43	133	57	213	172	210	29
Solyc11g068420.2.1	4157	1053	636	418	1661	1788	5497	948	624	1936	962	1769	3475	7080	850
Solyc10g080870.3.1	12	11	1	6	29	29	59	3	0	8	2	14	4	169	0
Solyc11g066490.1.1	458	60	103	42	132	198	246	73	110	355	153	132	397	270	51
Solyc07g065720.4.1	118	13	16	11	59	64	51	31	21	55	19	54	91	90	26
Solyc01g006300.3.1	219	241	24	324	848	584	811	1136	610	69	97	6138	193	471	27
Solyc02g069620.4.1	364	67	84	197	819	867	383	331	104	183	92	338	241	419	39
Solyc02g038800.1.1	414	67	98	26	175	205	344	148	77	335	117	256	642	307	86
Solyc03g121890.1.1	458	31	62	9	150	46	125	118	41	291	77	158	789	118	64
Solyc10g049280.2.1	1	1	0	0	2	0	1	0	0	4	0	0	2	2	2
Solyc02g021700.4.1	377	65	69	35	158	130	294	122	66	191	91	254	298	370	71
Solyc02g079620.3.1	0	0	0	0	0	0	0	0	0	0	0	0	0	0	0
Solyc01g097420.1.1	3	0	1	0	0	0	0	0	1	0	0	0	1	1	1
Solyc06g073210.4.1	87	15	19	8	36	22	65	38	11	35	27	76	62	46	14
Solyc07g041970.4.1	3106	81	709	46	206	219	368	140	196	2710	799	225	4132	895	520
Solyc05g015280.3.1	0	0	0	0	0	0	0	0	0	0	0	0	0	0	0
Solyc01g005900.2.1	59	6	16	7	26	25	37	4	7	31	12	37	33	52	6
Solyc11g027895.1.1	0	0	0	0	0	0	0	0	0	0	0	0	0	0	0
Solyc09g055340.4.1	940	237	197	82	353	420	929	216	143	480	200	453	823	1321	99
Solyc04g082390.3.1	497	30	79	13	104	62	121	105	43	225	118	150	372	172	76
Solyc08g005300.3.1	573	128	139	65	305	376	473	212	150	259	117	524	305	697	59
Solyc10g006220.4.1	51	6	7	2	28	20	15	18	10	27	13	69	28	44	8
Solyc04g045290.1.1	0	0	0	0	0	0	0	0	0	0	0	0	0	0	0
Solyc05g005770.3.1	435	78	83	15	114	103	293	99	58	195	107	189	306	440	58
Solyc09g005470.3.1	8	1	2	0	1	2	2	0	1	3	0	3	10	3	3
Solyc03g013070.1.1	0	0	0	0	0	0	0	0	0	0	0	0	0	0	0
Solyc02g090810.4.1	35	0	5	1	6	5	13	0	2	8	11	4	33	20	3
Solyc05g016160.1.1	0	0	0	0	0	0	0	0	0	0	0	0	0	0	0
Solyc10g054950.3.1	0	0	0	0	0	0	0	0	0	0	0	0	0	0	0
Solyc03g058330.3.1	0	0	0	0	0	0	0	0	0	0	0	0	0	0	0
Solyc07g041030.1.1	0	0	0	0	0	0	0	0	0	0	0	0	0	0	0
Solyc04g072080.1.1	0	0	0	0	0	0	0	0	0	0	0	0	0	0	0
Solyc11g008550.3.1	192	24	38	14	94	42	93	65	26	38	29	181	49	157	14
Solyc09g097770.3.1	2267	4207	544	2985	11547	9336	21455	8373	9099	560	549	7553	1484	14164	306
Solyc03g031810.3.1	0	0	0	0	0	0	0	0	0	0	0	0	0	0	0
Solyc12g005730.2.1	13	3	1	1	5	3	7	5	4	7	2	8	20	6	2
Solyc10g150131.1.1	0	0	0	0	0	0	0	0	0	0	0	0	1	0	0
Solyc09g061230.3.1	505	29	30	25	105	85	128	128	76	245	103	266	450	161	74
Solyc02g077960.3.1	15	2	3	1	2	2	12	0	0	5	5	5	18	14	0
Solyc03g034410.1.1	405	0	12	0	2	0	6	4	14	565	71	13	1965	1	143
Solyc02g082500.1.1	771	77	102	74	299	273	370	202	68	364	153	239	678	502	153
Solyc10g062070.1.1	0	0	0	0	0	0	0	0	0	0	0	0	0	0	0
Solyc07g056380.1.1	0	0	0	0	0	0	0	0	0	0	0	0	0	0	0
Solyc02g064920.1.1	0	0	0	0	0	0	0	0	0	0	0	0	0	0	0
Solyc05g008710.1.1	0	0	0	0	0	0	0	0	0	0	0	0	1	0	0
Solyc06g074190.3.1	449	75	100	41	132	158	316	90	55	201	91	174	253	566	35
Solyc04g024510.3.1	194	19	27	23	87	69	97	55	35	72	45	150	161	151	16
Solyc04g024820.1.1	0	1	0	0	0	0	0	1	0	0	0	0	0	1	0
Solyc04g071710.4.1	577	48	83	36	258	163	216	235	142	266	109	480	550	377	79
Solyc06g051080.4.1	437	200	105	196	1210	971	615	658	216	288	143	1066	269	958	39
Solyc07g045330.3.1	389	27	72	26	121	70	125	92	53	224	124	156	329	175	57
Solyc10g080050.3.1	0	0	1	1	0	0	2	0	1	0	0	0	2	2	0
Solyc04g074580.1.1	5714	591	577	442	1668	2334	3267	1872	1467	2384	767	4393	3601	4375	540
Solyc04g079320.4.1	879	186	162	287	1140	1176	806	671	275	333	212	1005	597	898	67
Solyc11g011900.1.1	0	0	0	0	0	0	0	0	0	0	0	0	0	0	0
Solyc00g500326.1.1	0	0	0	0	0	0	0	0	0	0	0	0	0	0	0
Solyc11g066810.2.1	1	0	0	0	1	0	0	1	0	1	1	0	0	0	0
Solyc09g007290.4.1	1070	105	148	47	295	208	480	289	129	390	211	611	662	720	128
Solyc01g103160.3.1	592	313	105	65	249	227	841	146	90	368	160	302	575	1399	134
Solyc03g097020.4.1	576	100	47	32	234	101	336	83	50	345	145	209	594	677	162
Solyc10g054860.2.1	264	69	24	16	102	47	162	26	30	134	95	96	174	307	49
Solyc05g042030.3.1	905	175	220	100	354	345	737	338	165	340	147	638	582	864	103
Solyc12g009110.3.1	17	0	4	0	7	0	0	0	1	1	5	0	8	3	5
Solyc00g500320.1.1	0	0	0	0	0	0	0	0	0	0	0	0	0	0	0
Solyc03g097150.3.1	226	23	30	13	44	18	41	28	31	100	43	83	199	37	24
Solyc10g077010.2.1	6774	360	1154	268	1395	1254	1948	923	589	3363	1425	1508	5727	2140	1002
Solyc12g027560.1.1	0	0	0	0	0	0	0	0	0	0	0	0	0	0	0
Solyc12g015780.2.1	507	114	87	35	232	138	441	100	63	274	149	294	465	635	113
Solyc07g006570.4.1	636	21	61	1	8	39	173	106	13	159	21	187	409	175	107
Solyc08g078230.4.1	445	119	119	61	314	343	422	124	164	214	124	541	261	547	48
Solyc01g098920.4.1	1439	450	243	131	630	406	1744	277	183	645	381	742	1147	2354	189
Solyc08g007863.1.1	0	0	0	0	0	0	0	0	0	0	0	0	0	0	0
Solyc01g150120.1.1	6	0	0	0	2	8	6	0	1	0	0	0	0	1	0
Solyc02g062060.1.1	0	0	0	0	0	0	0	0	0	0	0	0	0	0	0
Solyc06g005200.3.1	191	17	22	14	75	58	158	47	31	99	42	129	126	240	22
Solyc06g065420.2.1	0	0	0	0	1	0	0	1	0	1	4	0	0	1	1
Solyc01g056760.3.1	0	0	0	0	0	0	0	0	0	0	0	0	0	0	0
Solyc05g055650.3.1	5	3	3	2	28	20	19	45	6	3	0	34	1	15	1
Solyc08g014380.3.1	0	0	0	0	1	0	2	3	1	5	3	3	3	6	0
Solyc03g119810.1.1	83	3	27	10	25	17	35	12	41	13	17	26	52	40	4
Solyc04g079280.4.1	167	54	33	24	75	107	125	33	38	112	48	134	170	204	19
Solyc05g006980.3.1	317	39	28	20	179	98	159	100	33	100	58	103	258	239	90
Solyc01g068560.3.1	1902	249	349	338	1060	1501	853	856	599	865	306	1990	1058	1147	148
Solyc00g126000.1.1	0	0	0	0	0	0	0	0	0	0	0	0	0	0	0
Solyc07g007590.1.1	423	51	40	50	258	196	224	175	203	413	82	435	1026	296	72
Solyc04g024960.1.1	50	13	24	14	45	66	36	59	13	29	17	60	26	68	9
Solyc11g006540.2.1	198	49	37	23	114	107	185	99	141	195	38	383	220	268	17
Solyc05g005290.4.1	62	30	20	18	62	53	104	45	83	62	19	212	66	98	15
Solyc04g005680.4.1	8122	1705	1542	851	4463	4171	8418	3037	1345	3632	1788	4866	6285	10770	1197
Solyc05g054730.3.1	1483	170	261	170	775	757	746	486	199	500	362	761	807	929	147
Solyc06g150126.1.1	0	0	0	0	0	0	0	0	0	0	0	0	0	0	0
Solyc07g064440.3.1	206	55	42	59	248	145	259	250	105	81	57	451	109	325	22
Solyc01g094370.3.1	3211	79	368	76	1075	339	393	1189	445	1501	790	2194	2286	596	470
Solyc03g080020.4.1	47	7	20	8	56	81	41	76	34	34	17	129	36	72	6
Solyc05g013080.1.1	0	0	0	0	0	0	0	0	0	0	0	0	0	0	0
Solyc10g085360.3.1	0	0	0	0	0	0	0	0	0	0	0	0	0	0	0
Solyc10g047350.2.1	65	20	17	12	42	54	100	22	19	49	11	69	74	147	13
Solyc10g086470.2.1	51	51	20	45	258	344	196	173	52	39	23	275	31	256	6
Solyc11g007750.3.1	30	6	3	0	10	4	13	5	4	9	2	5	27	40	7
Solyc08g016075.1.1	0	0	0	0	0	0	0	0	0	0	0	0	0	0	0
Solyc03g077950.3.1	28	16	7	2	17	15	40	9	2	21	9	29	31	50	7
Solyc10g017490.3.1	7	1	0	0	8	2	4	1	1	6	3	2	8	7	1
Solyc12g009400.2.1	1712	303	331	333	1257	1431	1556	824	321	782	427	1308	1182	1684	238
Solyc01g090693.1.1	204	11	22	5	69	81	83	61	21	75	41	75	113	76	23
Solyc03g095810.3.1	34	34	6	44	134	222	171	87	33	17	7	66	29	155	25
Solyc03g119020.2.1	0	0	1	0	0	0	0	0	0	0	0	2	0	2	0
Solyc07g043510.3.1	305	42	49	37	117	133	160	113	71	295	61	318	363	237	43
Solyc11g062270.2.1	2862	504	441	201	1103	1071	2229	722	386	1517	623	1217	2342	2614	391
Solyc06g074320.3.1	4	0	0	0	6	0	0	10	9	0	0	18	3	3	1
Solyc11g056650.2.1	140	12	25	3	25	12	33	33	3	74	24	21	106	77	18
Solyc02g062050.3.1	3	2	2	2	6	7	14	4	1	0	2	2	1	14	0
Solyc03g033530.4.1	38	15	3	1	27	15	27	9	9	15	5	38	19	34	7
Solyc07g045410.2.1	61	9	8	3	20	23	34	19	1	22	12	18	53	36	12
Solyc05g023725.1.1	9	4	3	5	33	16	26	15	7	10	3	33	3	80	3
Solyc05g006640.4.1	347	39	27	28	119	123	105	69	124	274	70	278	335	155	51
Solyc04g072890.4.1	407	10	111	6	33	10	20	11	31	392	90	64	536	45	40
Solyc06g017973.1.1	0	0	0	0	0	0	0	0	0	0	0	0	0	0	0
Solyc12g014360.2.1	111	7	18	0	18	27	13	15	5	81	9	31	88	45	15
Solyc03g045070.1.1	159	308	85	438	1291	2439	1850	1085	542	81	41	1884	70	1568	1
Solyc11g071730.3.1	109	29	15	9	29	48	57	16	6	79	17	24	140	287	30
Solyc02g070385.1.1	33	13	6	9	34	45	82	27	7	7	12	27	19	81	3
Solyc09g065160.4.1	551	356	147	135	617	743	1476	303	132	280	142	572	321	1936	49
Solyc01g008880.3.1	1	0	0	0	0	0	0	0	0	0	0	0	0	0	0
Solyc04g077640.4.1	0	0	0	0	0	0	1	0	0	0	0	0	0	0	0
Solyc03g031870.3.1	0	0	0	0	0	0	1	0	13	0	0	14	0	0	2
Solyc03g114840.3.1	1	2	1	1	5	14	21	4	3	2	0	4	2	31	1
Solyc07g054740.3.1	734	30	116	19	114	75	122	135	75	441	126	164	579	156	111
Solyc01g010755.1.1	10	0	1	1	1	0	0	0	1	8	0	0	9	1	2
Solyc11g012590.3.1	160	2	33	4	11	17	19	20	67	165	39	122	207	23	26
Solyc05g021240.1.1	0	0	0	0	0	0	0	0	0	0	0	0	0	0	0
Solyc02g062940.3.1	778	176	198	81	237	336	868	245	171	515	189	550	574	1059	114
Solyc04g081390.4.1	211	2	44	4	11	14	9	5	7	112	42	17	140	18	23
Solyc09g075450.3.1	1655	54	167	62	481	280	244	342	124	909	386	384	1561	481	357
Solyc07g062870.3.1	1880	889	339	1246	5106	6510	4758	3561	848	574	357	3844	1111	5150	118
Solyc08g067220.1.1	0	0	0	0	0	0	0	0	0	0	0	0	0	0	0
Solyc02g092340.2.1	3	0	1	1	3	0	3	2	0	3	0	1	4	2	0
Solyc10g074430.2.1	0	0	0	0	0	0	0	0	0	0	0	0	0	0	0
Solyc10g079960.1.1	27	6	1	2	14	5	4	2	1	10	7	6	19	14	2
Solyc12g009280.3.1	0	0	0	0	0	0	0	0	0	0	0	0	1	0	0
Solyc10g009350.4.1	92	3	18	16	62	60	38	61	9	58	14	118	43	30	9
Solyc02g088090.1.1	174	6	15	17	115	47	33	125	114	152	16	505	1444	32	37
Solyc02g061720.3.1	0	0	0	0	0	0	0	0	0	0	0	0	0	0	0
Solyc10g054510.1.1	0	0	0	0	0	0	0	0	0	0	0	0	0	0	0
Solyc03g063657.1.1	0	0	0	0	0	0	0	0	0	0	0	0	0	0	0
Solyc09g082310.2.1	0	0	0	0	0	0	0	0	0	0	0	0	0	0	0
Solyc05g024380.1.1	10	5	3	0	2	6	2	2	3	3	3	2	11	8	0
Solyc03g033690.2.1	0	0	0	0	0	0	0	0	0	0	0	0	0	0	0
Solyc11g071910.2.1	1191	172	237	124	462	489	693	348	212	792	324	762	1061	855	190
Solyc12g088040.2.1	120	2	13	4	24	7	11	24	10	49	21	14	96	23	17
Solyc04g074290.3.1	3062	122	346	114	375	465	402	421	423	2405	578	1206	3278	603	316
Solyc08g079055.1.1	25	1	2	1	1	0	1	0	0	7	13	2	25	5	4
Solyc01g112330.1.1	0	0	0	0	0	0	0	0	0	0	0	0	0	0	0
Solyc09g075890.3.1	121	11	25	2	53	21	57	59	55	157	24	150	472	75	7
Solyc12g040810.2.1	929	95	165	45	319	211	433	218	118	459	190	436	797	552	101
Solyc12g044790.1.1	0	0	0	0	0	0	0	0	0	0	0	0	0	0	0
Solyc03g044725.1.1	0	0	0	0	0	0	1	0	0	1	1	0	0	1	1
Solyc01g009650.1.1	0	0	0	0	0	0	0	0	0	0	0	0	0	0	0
Solyc10g049410.1.1	0	0	0	0	0	0	0	0	0	0	0	0	0	0	0
Solyc06g050910.1.1	16	1	2	1	0	5	1	0	1	3	3	6	5	2	0
Solyc12g009120.2.1	897	65	93	69	379	307	403	311	133	342	183	385	654	500	116
Solyc01g008090.4.1	2744	320	395	289	1463	1281	1537	976	426	1228	603	1674	3139	2443	575
Solyc04g045580.4.1	229	102	38	146	692	775	450	515	138	76	65	687	134	554	8
Solyc04g056420.1.1	2	0	0	0	0	0	0	0	0	0	0	0	0	0	0
Solyc02g071435.1.1	0	0	0	0	1	0	0	0	0	0	0	0	0	0	0
Solyc03g006640.3.1	319	30	74	41	44	151	145	40	65	146	87	213	148	126	36
Solyc04g055225.1.1	0	0	0	0	0	0	0	0	0	0	0	0	0	0	0
Solyc07g041170.2.1	0	0	0	0	0	0	0	0	0	0	0	0	0	0	0
Solyc12g038720.1.1	0	0	0	0	0	0	0	0	0	0	0	0	0	0	0
Solyc05g012860.2.1	0	0	0	0	0	0	0	0	0	0	0	0	0	0	0
Solyc07g052165.1.1	0	0	0	0	0	0	0	0	0	0	0	1	0	0	0
Solyc06g068570.4.1	118	23	37	9	14	25	110	16	15	26	25	9	47	173	8
Solyc08g076490.2.1	70	14	17	8	80	31	39	54	37	77	22	207	105	54	21
Solyc08g068430.4.1	295	36	45	19	99	62	116	67	43	114	73	133	157	220	41
Solyc11g017345.1.1	19	1	2	3	11	13	15	5	1	7	7	18	9	23	3
Solyc04g050490.4.1	193	103	42	55	287	363	388	277	86	97	44	596	122	518	20
Solyc08g081350.2.1	3	1	0	0	3	0	9	4	0	2	1	2	1	8	0
Solyc08g076060.3.1	505	124	118	154	581	897	469	379	149	122	93	629	274	517	25
Solyc07g055600.1.1	1	0	2	0	0	0	0	0	0	0	0	0	0	0	0
Solyc04g010310.4.1	695	74	109	54	273	196	357	147	134	433	167	491	518	443	125
Solyc01g058540.3.1	2	0	0	0	0	1	1	0	0	1	0	10	0	3	1
Solyc12g038570.3.1	7	0	1	1	8	3	6	4	1	5	2	12	6	19	0
Solyc04g078920.3.1	1105	68	137	64	302	271	336	414	184	534	164	714	1000	496	115
Solyc04g049850.3.1	496	135	127	120	430	573	686	294	145	243	137	713	405	739	67
Solyc01g110790.3.1	179	0	26	0	5	13	4	17	12	76	13	7	250	1	22
Solyc02g084670.4.1	5	0	3	1	4	3	2	0	4	0	1	1	11	3	0
Solyc05g012690.4.1	326	18	50	31	130	102	82	81	42	154	63	159	271	95	38
Solyc10g044447.1.1	0	0	0	0	0	0	0	0	0	0	0	0	0	0	0
Solyc03g124020.1.1	3	0	1	0	2	0	0	0	0	3	2	0	5	0	1
Solyc03g007900.3.1	294	21	36	16	126	78	70	102	29	128	56	158	231	69	53
Solyc05g012550.4.1	165	19	32	14	41	63	87	29	44	121	56	97	127	71	19
Solyc05g007650.1.1	14	2	0	0	8	7	6	1	0	7	5	5	11	18	2
Solyc11g069820.3.1	37	0	5	0	7	5	2	2	1	16	10	2	23	7	4
Solyc04g025290.4.1	614	277	103	224	1022	1139	989	659	225	254	133	1121	324	1347	58
Solyc01g089910.4.1	1	68	1	8	24	23	259	18	13	0	3	32	4	466	2
Solyc02g091580.4.1	1531	407	299	333	1448	1625	1804	881	384	967	409	1503	1655	2326	232
Solyc01g007160.4.1	54	2	3	2	10	3	0	5	3	35	12	12	23	25	12
Solyc03g121920.3.1	571	123	169	82	315	472	920	170	52	228	132	266	310	1245	68
Solyc07g049310.3.1	85	13	13	11	60	71	42	66	27	45	29	114	95	56	13
Solyc04g063220.1.1	4	0	0	0	0	0	2	0	0	0	0	0	0	1	0
Solyc07g054580.3.1	48	35	7	45	251	342	181	169	4	19	16	57	36	156	10
Solyc10g079610.2.1	725	211	231	313	905	1208	766	637	283	404	138	768	538	890	91
Solyc02g067570.3.1	802	90	109	43	283	246	385	110	147	399	207	465	514	576	91
Solyc09g055200.1.1	0	0	0	0	0	0	0	0	0	0	0	0	0	0	0
Solyc06g054590.3.1	303	42	41	18	122	68	230	80	39	117	63	129	209	247	69
Solyc07g062950.4.1	237	77	28	69	298	277	438	168	73	99	63	445	182	466	33
Solyc04g011467.1.1	0	0	0	0	0	0	0	0	0	0	0	0	0	0	0
Solyc02g005510.4.1	170	27	29	24	98	102	141	81	29	101	36	117	147	160	28
Solyc10g078790.1.1	1307	147	205	62	355	273	462	224	153	754	318	411	1203	689	194
Solyc06g005480.3.1	89	12	8	5	60	13	59	25	18	58	15	36	100	109	16
Solyc02g082740.1.1	190	34	34	40	121	137	132	135	204	136	45	1310	259	169	45
Solyc06g031710.3.1	0	0	1	0	0	0	0	0	0	0	0	0	0	0	0
Solyc00g500303.1.1	0	0	0	0	0	0	0	0	0	0	0	0	0	0	0
Solyc01g006790.3.1	302	36	82	50	248	296	143	227	76	149	64	286	159	173	20
Solyc03g120320.1.1	121	17	55	15	52	97	95	30	41	70	58	76	135	86	55
Solyc04g150153.1.1	0	0	0	0	0	0	0	0	0	0	0	0	0	0	0
Solyc02g011820.3.1	0	0	0	0	0	0	0	0	0	0	0	0	0	0	0
Solyc09g091420.4.1	149	27	33	15	55	64	123	47	30	70	33	135	131	179	26
Solyc12g006060.2.1	186	32	45	14	65	56	87	52	23	116	33	103	142	161	23
Solyc03g083991.1.1	0	0	0	0	0	0	0	0	0	0	0	0	0	0	0
Solyc08g080850.4.1	392	59	52	44	199	160	265	146	64	261	78	244	333	408	66
Solyc08g077770.3.1	493	37	77	33	125	114	156	129	95	357	109	301	556	207	111
Solyc03g118000.1.1	15	4	8	2	13	7	10	9	17	29	1	18	24	13	3
Solyc10g038030.3.1	0	0	0	0	0	0	0	0	0	0	0	0	0	0	0
Solyc11g020030.3.1	0	0	0	0	0	0	0	0	0	0	0	0	0	0	0
Solyc09g089660.4.1	186	33	38	17	63	67	108	47	35	76	42	127	98	224	22
Solyc01g091900.3.1	192	35	30	22	157	79	159	77	42	101	55	155	131	206	22
Solyc05g012560.3.1	251	36	53	19	103	67	167	131	39	90	55	189	167	205	31
Solyc01g098100.2.1	683	139	75	90	428	318	475	164	66	402	190	318	697	753	183
Solyc03g113340.3.1	260	73	63	43	207	275	384	119	41	102	51	160	193	381	21
Solyc01g103870.1.1	0	0	0	0	0	0	0	0	0	0	0	0	0	0	0
Solyc04g049490.3.1	1450	148	211	79	363	333	562	291	166	996	413	527	1512	851	255
Solyc07g039650.1.1	0	0	0	0	0	0	0	0	0	0	0	0	0	0	0
Solyc02g092460.3.1	215	7	32	3	9	14	52	3	5	116	43	47	318	67	34
Solyc06g074390.3.1	243	54	16	52	417	340	176	279	97	155	56	395	146	437	43
Solyc10g084050.2.1	4745	736	649	389	2042	1761	3553	1416	1043	2651	1227	3621	4577	4056	677
Solyc08g066330.3.1	1817	266	377	121	422	538	1392	272	180	777	410	689	1305	1415	229
Solyc08g043143.1.1	0	0	0	0	0	0	0	0	0	0	0	0	0	0	0
Solyc02g086300.4.1	350	0	71	0	0	0	4	2	8	265	68	14	1005	6	19
Solyc01g067640.3.1	797	60	180	47	236	238	204	155	58	515	219	187	711	378	152
Solyc08g013730.3.1	6804	262	1586	193	1076	566	761	1176	568	2974	2074	1952	3552	1015	693
Solyc04g005550.2.1	54	22	9	17	135	70	85	76	50	28	27	211	21	114	5
Solyc01g011470.1.1	0	0	0	0	0	0	0	0	0	0	0	0	0	0	0
Solyc07g052500.1.1	1	0	0	0	0	0	0	0	0	0	0	0	0	0	0
Solyc03g112780.1.1	18	2	0	0	2	1	4	1	0	15	5	10	11	9	1
Solyc10g008220.4.1	72	20	8	6	21	29	37	40	45	36	12	189	87	62	7
Solyc01g111740.3.1	267	20	47	15	39	37	63	20	11	152	77	38	222	223	22
Solyc01g014725.2.1	0	0	0	0	0	0	0	0	0	0	0	0	0	0	0
Solyc08g081450.4.1	135	28	29	17	70	80	108	77	52	63	19	127	55	97	23
Solyc00g500276.1.1	0	0	0	0	0	0	0	0	0	0	0	0	0	0	0
Solyc07g056180.2.1	0	0	0	0	0	0	0	0	0	0	0	5	0	0	0
Solyc09g059460.4.1	15	23	9	8	92	99	88	44	9	16	9	54	13	96	2
Solyc06g082300.4.1	71	196	28	129	508	659	951	360	88	43	27	367	15	1077	5
Solyc05g050730.1.1	0	0	0	0	0	0	1	0	0	0	0	0	0	0	0
Solyc02g072120.3.1	44	0	7	2	14	4	10	15	5	26	14	24	53	18	5
Solyc01g087940.3.1	1	0	0	0	0	0	0	1	0	0	0	2	0	0	0
Solyc12g089340.2.1	380	39	54	17	157	134	200	127	60	174	111	214	307	304	63
Solyc01g008100.3.1	731	161	112	125	457	601	640	469	209	250	142	863	329	797	67
Solyc11g044370.1.1	0	0	0	0	0	0	0	0	0	0	0	0	0	0	0
Solyc01g095360.2.1	210	5	26	4	19	10	12	17	5	110	41	17	271	60	72
Solyc08g060950.3.1	0	0	0	0	0	0	0	0	0	0	0	0	0	0	0
Solyc12g007230.2.1	2612	41	427	36	196	145	220	222	145	1576	439	371	2517	376	489
Solyc03g111160.3.1	366	23	64	17	75	70	98	65	35	142	80	118	306	127	38
Solyc08g068290.3.1	6032	349	1227	368	1486	1574	1566	713	325	3106	1115	1024	4835	1788	687
Solyc06g051230.4.1	174	16	29	15	88	78	98	64	34	98	41	110	153	117	30
Solyc01g057740.3.1	0	0	0	0	0	0	0	0	0	0	0	0	0	0	0
Solyc12g019973.1.1	0	0	0	0	0	0	0	0	0	0	0	0	0	0	0
Solyc02g081510.3.1	0	0	0	0	1	0	0	0	3	1	0	6	1	2	0
Solyc07g063990.1.1	0	0	0	0	0	0	0	0	0	0	0	0	0	0	0
Solyc01g087860.2.1	156	16	30	6	28	25	52	28	14	41	32	31	77	56	10
Solyc03g113860.2.1	28	9	1	6	9	14	25	9	1	12	4	7	12	38	7
Solyc02g033060.3.1	82	41	21	47	215	223	186	129	22	17	22	77	33	269	4
Solyc02g068070.4.1	229	18	40	8	38	38	102	14	5	97	35	11	234	210	24
Solyc02g080790.4.1	0	0	0	0	0	0	0	0	0	1	0	0	1	0	5
Solyc10g019050.2.1	3	0	0	0	5	1	4	1	0	1	6	7	6	9	1
Solyc02g072070.4.1	8	1	5	0	1	1	1	0	0	3	2	7	5	3	0
Solyc11g062360.2.1	322	27	59	18	86	54	101	57	26	169	96	108	287	157	56
Solyc09g008730.3.1	321	32	48	30	236	84	154	163	30	136	79	150	195	250	35
Solyc12g009590.2.1	660	269	149	160	534	711	1135	410	240	319	142	825	486	1603	78
Solyc08g078040.4.1	148	6	4	3	28	7	18	11	15	132	22	101	138	18	38
Solyc09g065910.3.1	4721	978	940	3158	16966	17957	4611	17202	2995	1769	1051	12736	2937	5604	508
Solyc04g079570.1.1	137	3	20	3	19	9	5	10	8	72	24	28	119	21	21
Solyc09g014647.1.1	0	0	0	0	0	0	0	0	0	0	0	0	0	0	0
Solyc12g096840.3.1	0	0	0	0	0	0	0	0	0	0	0	0	0	0	0
Solyc11g066060.3.1	31987	5276	6539	6084	13716	27250	12904	7095	10319	25804	8411	25223	32206	16348	5135
Solyc03g006700.3.1	4	5	0	3	11	5	9	2	25	2	1	6	14	7	1
Solyc04g016390.2.1	205	12	21	12	59	25	60	40	18	63	50	58	199	81	27
Solyc04g050030.1.1	0	0	0	0	0	0	0	0	0	0	0	0	0	0	0
Solyc04g051070.1.1	0	0	0	0	0	0	0	0	0	0	0	0	0	0	0
Solyc06g069410.3.1	150	92	29	59	378	337	305	169	81	39	39	211	64	378	15
Solyc01g098880.3.1	1717	396	258	196	979	810	1413	587	272	1111	470	1278	1722	2191	388
Solyc11g039717.1.1	0	0	0	0	0	0	0	0	0	0	0	0	0	0	0
Solyc01g068510.1.1	0	0	0	0	0	1	0	1	0	1	0	0	1	0	0
Solyc04g008370.3.1	15	2	3	6	29	38	33	34	69	13	3	373	39	21	1
Solyc09g072935.1.1	0	0	0	0	0	0	0	0	0	0	0	0	0	0	0
Solyc04g014540.3.1	369	37	45	26	127	83	120	110	41	118	85	124	235	163	49
Solyc01g111090.3.1	840	84	113	71	280	282	420	203	165	405	177	485	668	549	95
Solyc11g007910.2.1	940	45	235	49	166	235	212	119	111	499	164	311	517	336	106
Solyc02g067800.4.1	9	2	0	0	2	0	8	0	3	2	2	7	10	12	8
Solyc03g119790.3.1	841	56	133	50	223	179	233	121	107	422	202	316	586	411	112
Solyc06g071780.4.1	226	5	31	3	25	8	23	24	12	113	39	58	170	23	38
Solyc09g005750.3.1	816	58	131	29	125	122	176	94	51	532	179	163	635	311	128
Solyc12g062590.1.1	0	0	0	0	0	0	0	0	0	0	0	0	0	0	0
Solyc10g054780.2.1	1436	142	380	184	695	972	511	640	260	840	345	1378	1015	784	188
Solyc05g013620.3.1	0	0	0	0	0	0	0	0	0	0	0	0	0	0	0
Solyc01g096270.3.1	1624	180	215	129	537	592	861	631	303	784	319	1156	1364	1099	251
Solyc09g097900.3.1	735	145	162	128	397	561	712	381	151	400	145	433	629	775	91
Solyc03g098010.3.1	28	2	1	3	62	16	7	18	4	42	5	31	4	14	31
Solyc09g007130.3.1	159	34	20	16	104	75	123	71	32	57	42	194	84	156	21
Solyc04g005460.1.1	15	3	3	1	6	2	7	2	4	2	3	2	13	24	2
Solyc12g094620.3.1	135556	1755	28275	2793	26353	7153	7268	17664	10132	64012	34257	19880	105224	8949	13666
Solyc04g072010.3.1	198	14	27	8	49	29	82	42	35	88	50	110	170	112	37
Solyc03g116420.1.1	0	0	0	0	0	0	0	0	0	0	0	0	0	0	0
Solyc02g065190.3.1	0	0	0	0	34	8	0	26	0	1	0	29	0	0	0
Solyc02g036470.4.1	299	133	58	106	593	410	373	406	116	93	71	739	141	455	26
Solyc09g082470.4.1	779	104	139	96	415	347	441	331	198	298	156	525	500	501	76
Solyc02g005525.1.1	2	2	0	0	2	1	2	1	0	0	0	3	0	5	0
Solyc04g050577.1.1	0	0	0	0	0	0	0	0	0	0	0	0	0	0	0
Solyc06g082000.4.1	72	18	19	17	38	45	55	40	28	58	24	53	80	88	14
Solyc08g008060.1.1	0	0	0	0	0	0	0	0	0	0	0	0	0	0	0
Solyc02g077720.4.1	158	4	27	7	34	36	27	49	4	64	53	129	85	19	16
Solyc05g026000.1.1	0	0	0	0	0	0	0	0	0	0	0	0	0	0	0
Solyc12g043120.2.1	5083	428	863	273	1113	1053	1389	585	635	2800	1267	1456	3563	2400	668
Solyc06g007260.1.1	20	3	9	2	9	6	20	19	4	19	9	9	14	20	3
Solyc05g014730.1.1	8	1	2	0	7	9	15	7	1	14	4	8	23	29	3
Solyc11g028140.1.1	0	0	0	0	0	0	0	0	0	0	0	0	0	0	0
Solyc04g080240.4.1	1058	406	264	182	553	672	1164	276	207	857	334	692	1012	2198	165
Solyc00g500388.1.1	0	0	0	0	0	0	0	0	0	0	0	0	0	0	0
Solyc03g118660.3.1	168	9	21	4	48	31	58	33	31	97	33	116	143	76	33
Solyc08g082730.4.1	685	72	142	61	247	255	320	228	110	269	131	473	447	365	78
Solyc03g121270.3.1	721	124	191	71	275	357	455	471	504	648	167	2149	839	563	101
Solyc04g007950.4.1	827	254	213	174	587	917	1158	470	358	385	201	1541	616	1232	77
Solyc04g007310.2.1	0	0	0	0	0	0	3	0	0	0	0	0	0	2	0
Solyc07g038130.3.1	0	0	0	1	0	0	0	0	0	0	0	0	1	0	0
Solyc11g006260.2.1	0	0	0	0	0	0	0	0	0	0	0	0	0	2	0
Solyc01g107470.4.1	255	52	43	59	341	336	201	265	73	90	58	284	196	255	34
Solyc04g076680.2.1	48	2	5	0	12	3	7	8	1	30	12	12	69	11	3
Solyc02g150124.1.1	41	8	6	7	58	24	25	28	9	18	13	27	19	31	4
Solyc10g036820.1.1	0	0	0	0	0	0	0	0	0	0	0	0	0	0	0
Solyc11g045100.2.1	360	27	95	52	167	181	168	77	62	196	98	167	271	239	39
Solyc01g007990.4.1	84	16	17	7	159	45	58	55	124	75	20	983	126	61	15
Solyc01g065810.2.1	0	0	0	0	0	0	1	0	0	0	0	0	0	1	0
Solyc12g008990.2.1	14	3	3	2	1	12	11	3	4	13	4	3	23	21	3
[truncated: 32,076 more rows]

## Sheet: Supplementary Data S4
Row.names	Muwl1	Muwl2	Muwl3	Mugl1	Mugl2	Mugl3	Wtgl1	Wtgl2	Wtgl3	Mus1	Mus2	Mus3	Wts1	Wts2	Wts3	log2FC_WTglB_vs_MUgl	padj_WTglB_vs_MUgl	log2FC_WTglB_vs_MUwl	padj_WTglB_vs_MUwl	log2FC_MUglB_vs_MUwl	padj_MUglB_vs_MUwl	log2FC_WTsB_vs_MUs	padj_WTsB_vs_MUs
Solyc06g060640.1.1	563.958	409.353	334.081	1710.02	1271.98	1442.4	1.90769	0	0	24.2612	19.2098	14.9739	0	0	0	11.8283	5.32247e-22	10.073	5.46421e-17	-1.67869	7.55593e-09	7.32997	7.29747e-06
Solyc10g150142.1.1	31.813	26.0282	32.1076	37.3632	38.845	52.3151	0	0	0	44.2411	40.3406	46.5855	0	0	0	8.44683	4.28012e-08	7.97355	3.44895e-08	-0.292048	0.423563	8.99084	2.39111e-08
Solyc06g060630.1.1	35.2835	37.8592	19.9148	49.528	27.42	59.7887	0	0.529556	0	4.2814	9.60491	14.9739	9.72836	17.5831	15.5651	6.57708	1.38888e-06	5.99766	1.89387e-06	-0.279726	0.493708	-0.0992804	0.663238
Solyc04g011790.1.1	46.2735	70.9861	23.9791	2.60674	9.90167	14.9472	0	0	0	4.2814	1.92098	5.98956	2.43209	4.18645	2.59418	5.25689	0.0016396	8.49889	6.19367e-08	2.05323	0.00393602	0.0431746	0.820566
Solyc08g048410.2.1	0.578418	0	0.406425	68.6441	12.1867	41.1047	1.90769	0	1.06982	0	0	0	0	0	0	5.07307	0.000571401	-0.107846	0.810635	-5.87126	4.64893e-05	-0.00231231	1
Solyc12g006100.2.1	65.9397	59.155	61.7766	28.6741	19.0417	37.3679	0	0.529556	1.06982	1.42713	1.92098	1.33101	4.86418	1.67458	2.59418	5.0285	1.63337e-05	6.35949	3.78954e-09	1.00036	0.0177379	-0.065526	0.682137
Solyc12g089310.2.1	94.2822	82.8171	48.771	54.7415	31.2283	33.6311	1.90769	1.05911	1.06982	1.42713	3.84196	5.98956	2.43209	2.93051	5.83691	4.75744	6.44818e-07	5.69813	1.1944e-10	0.577122	0.172115	0.0211568	0.933724
Solyc09g092690.3.1	51.4792	33.1268	76.8144	22.5917	15.995	22.4208	3.81537	0	0	5.70853	1.92098	4.3258	0	2.09322	5.83691	4.32841	0.000297951	5.95261	1.01939e-07	1.0033	0.0534751	0.0398692	0.842351
Solyc03g111130.1.1	15.0389	2.3662	9.34778	25.1985	9.90167	37.3679	1.90769	0	1.06982	5.70853	30.7357	5.32406	0	2.93051	4.53982	4.23208	0.00150891	2.65128	0.0124388	-0.339988	0.332157	0.160794	0.164379
Solyc03g095260.3.1	463.891	421.184	440.565	338.876	310.76	325.101	24.7999	25.4187	1.06982	313.969	361.145	357.377	17.0246	33.4916	35.0214	4.1597	1.06166e-21	4.61563	4.77183e-28	0.312534	0.410966	3.43098	2.93854e-16
Solyc10g009540.1.1	10.4115	11.831	8.1285	19.1161	5.33167	7.47359	0	0	1.06982	2.85426	0	0.665507	0	0	0.648545	3.9798	0.00534739	3.8584	0.00268841	-0.0333825	0.936531	0.0520341	NA
Solyc06g054570.1.1	101.223	120.676	59.3381	214.621	288.672	298.943	38.1537	0	4.27927	35.6783	49.9455	83.5211	4.86418	3.34916	1.29709	3.97508	3.00193e-05	2.2664	0.00481708	-0.505282	0.193838	3.79083	0.000686244
Solyc11g020100.3.1	64.2044	49.6902	47.5517	83.4156	50.27	63.5255	1.90769	6.35467	3.20945	34.2512	71.0763	37.6011	0	3.34916	17.5107	3.68599	1.21471e-06	3.40001	1.31211e-06	-0.124002	0.780406	2.23513	0.00206811
Solyc05g008880.1.1	93.7037	40.2254	67.0602	36.4943	6.09333	14.9472	1.90769	1.05911	0	1.42713	36.4986	5.98956	0	4.18645	1.94564	3.57331	0.00559971	5.69499	5.93904e-06	0.573104	0.153988	0.163024	0.124071
Solyc03g118850.4.1	4.62735	0	2.03213	2.60674	12.1867	7.47359	0	0.529556	0	18.5527	19.2098	18.6342	14.5925	14.6526	11.6738	3.56806	0.00785692	1.54921	0.066626	-0.615409	0.175953	0.0753801	0.731339
Solyc09g091200.3.1	16.1957	11.831	12.5992	11.2959	4.57	3.73679	1.90769	0	0	71.3566	71.0763	44.2562	60.8023	52.3306	49.2894	3.55431	0.00488153	4.7273	6.94684e-05	0.572225	0.190982	0.0646217	0.83822
Solyc02g083700.4.1	15.6173	11.831	19.9148	34.7565	9.90167	33.6311	0	2.64778	1.06982	1.42713	0	9.64985	7.29627	14.6526	5.83691	3.45444	0.00171443	2.72427	0.00471599	-0.184927	0.623714	-0.0909176	0.561782
Solyc12g007320.1.1	0	0	0.81285	15.6404	1.52333	11.2104	0	0.529556	0	5.70853	0	2.32927	2.43209	2.51187	1.29709	3.38426	NA	0.0486697	0.911398	-3.17373	0.0169576	0.0163461	NA
Solyc01g109690.1.1	48.5871	35.493	32.514	1522.33	236.117	773.516	17.1692	99.5565	81.3061	12.8442	11.5259	21.2962	7.29627	0	5.18836	3.3528	3.95248e-05	-0.399297	0.44585	-4.16616	9.93801e-08	0.221743	0.0957836
Solyc01g103120.3.1	8.67627	2.3662	2.03213	7.82021	5.33167	7.47359	0	0.529556	0	5.70853	0	4.9913	2.43209	3.34916	3.24273	3.1254	0.0215717	2.46224	0.0268682	-0.122444	0.739024	0.024007	NA
Solyc04g052890.3.1	2.89209	4.7324	0.81285	22.5917	3.04667	3.73679	0	0.529556	1.06982	8.56279	24.9728	15.6394	0	1.25593	1.29709	3.02473	0.0192463	0.503735	0.281824	-0.577962	0.120685	3.14643	0.0122521
Solyc03g116620.3.1	2.31367	4.7324	0.406425	7.82021	10.6633	7.47359	1.90769	0	0	1.42713	1.92098	0.998261	2.43209	1.25593	0	2.99487	NA	0.457143	0.226848	-0.405319	0.166597	0.0140778	NA
Solyc08g078940.1.1	440.176	336.001	610.857	208.539	116.535	115.841	40.0614	1.58867	4.27927	52.8039	34.5777	156.061	284.555	267.933	145.274	2.98897	0.000352647	4.80124	1.64296e-09	0.87952	0.0929852	-0.194748	0.215274
Solyc09g082810.3.1	53.7929	56.7888	26.4176	18.2472	84.545	37.3679	7.63075	3.17733	2.13963	29.9698	5.76294	8.31884	41.3455	5.02373	4.53982	2.97716	0.00242946	2.96776	0.000952581	-0.0121779	0.978623	-0.00535632	0.983423
Solyc04g011870.1.1	75.7728	87.5495	65.4345	24.3295	35.7983	56.0519	3.81537	0	8.55854	7.13566	30.7357	18.6342	2.43209	3.7678	3.89127	2.97379	0.000239126	4.12294	4.7111e-08	0.506594	0.235158	1.79726	0.0232381
Solyc02g088750.2.1	13.3036	23.662	15.8506	29.543	23.6117	33.6311	1.90769	2.64778	4.27927	0	1.92098	2.32927	0	2.09322	4.53982	2.93584	7.07614e-05	2.13294	0.00130747	-0.411433	0.313273	-0.0588992	0.741721
Solyc04g011860.1.1	24.872	30.7606	16.6634	1.73782	19.0417	11.2104	0	0	2.13963	1.42713	9.60491	15.6394	2.43209	2.51187	1.29709	2.85021	0.0197971	4.43443	0.000378801	0.298292	0.398706	0.14942	0.183892
Solyc09g005650.1.1	2.31367	4.7324	6.90923	50.3969	11.425	22.4208	1.90769	1.58867	4.27927	0	0	0	0	0	0	2.84755	0.00549562	0.319237	0.541975	-1.76932	0.0227282	-0.00240758	1
Solyc10g007420.4.1	1.73525	0	3.65783	9.55803	12.1867	0	0	0.529556	1.06982	2.85426	3.84196	5.98956	9.72836	8.79154	7.134	2.84498	0.0193225	0.621907	0.250244	-0.809837	0.120331	-0.083358	NA
Solyc11g011310.3.1	8.67627	2.3662	5.28353	13.9026	9.14	7.47359	0	1.58867	0	2.85426	7.68393	2.66203	0	7.11696	11.6738	2.84008	0.01728	1.81609	0.0465191	-0.226288	0.543586	-0.066762	0.654857
Solyc02g081130.3.1	34.1267	30.7606	43.8939	11.2959	7.61667	11.2104	0	0.529556	2.13963	17.1256	40.3406	28.9496	9.72836	15.4898	22.0505	2.81842	0.0052129	5.0242	1.33587e-07	1.68408	0.00108976	0.255932	0.31938
Solyc06g019170.3.1	1208.89	1138.14	1148.15	1126.11	654.272	1192.04	213.661	87.9062	105.912	1786.77	2460.78	1727.32	892.577	1772.96	1803.6	2.80113	1.22829e-12	3.05043	2.38027e-16	0.160433	0.697819	0.164997	0.542672
Solyc09g072700.4.1	39.9109	23.662	57.7124	19.1161	15.2333	7.47359	3.81537	1.58867	0	0	0	0	0	0	0	2.70225	0.00545292	4.42855	1.78073e-06	0.8905	0.0949103	-0.00247978	1
Solyc12g094580.3.1	170.055	151.437	164.196	194.636	51.7933	134.525	22.8922	9.00245	18.1869	5.70853	40.3406	11.6464	4.86418	19.6763	9.07963	2.68585	0.000121389	3.09637	1.91416e-06	0.148666	0.741942	0.0788491	0.687337
Solyc04g007200.4.1	13.882	7.09861	19.102	8.68912	3.04667	7.47359	1.90769	0	0	0	0	0.665507	7.29627	3.7678	2.59418	2.65413	0.0251772	4.44893	0.000542239	0.364534	0.338675	-0.17125	0.105277
Solyc04g064610.3.1	138.242	144.338	95.1035	84.2845	66.265	74.7359	17.1692	4.766	16.0473	31.3969	24.9728	25.2893	21.8888	14.2339	16.8622	2.61471	1.92678e-08	3.38552	1.88404e-15	0.564556	0.115412	0.269422	0.312675
Solyc02g080330.4.1	1221.04	1088.45	1257.89	974.919	356.46	799.674	93.4767	111.736	119.82	81.3465	107.575	84.5194	26.753	81.217	107.659	2.59194	2.37018e-09	3.37061	1.10898e-16	0.542448	0.154575	0.086811	0.764502
Solyc01g099970.4.1	220.377	288.677	178.827	463.13	168.328	437.205	62.9537	40.7758	63.1192	69.9295	151.758	100.492	70.5306	89.5899	76.5283	2.5725	3.99057e-09	1.92693	2.5856e-06	-0.443855	0.236445	0.141556	0.592659
Solyc02g014430.3.1	28.9209	40.2254	36.9847	8.68912	9.14	18.684	0	1.05911	2.13963	11.4171	23.0518	8.98434	2.43209	1.25593	4.53982	2.56375	0.00728993	4.55528	6.12753e-07	1.30319	0.0168317	1.81925	0.0162307
Solyc04g050570.3.1	18.5094	26.0282	34.5461	6.9513	8.37833	3.73679	0	0.529556	1.06982	9.98992	1.92098	10.6481	2.43209	5.44238	11.6738	2.55488	0.023984	4.95768	1.64436e-05	1.41971	0.0241675	0.0260847	0.913369
Solyc02g075620.4.1	207.074	144.338	191.02	132.075	30.4667	100.893	15.2615	3.17733	19.2567	1.42713	3.84196	2.32927	0	2.09322	5.83691	2.5245	0.000481719	3.70418	5.5521e-08	0.529192	0.22712	-0.0306519	0.866979
Solyc04g051280.4.1	197.819	229.522	222.721	35.6254	37.3217	22.4208	7.63075	4.766	4.27927	51.3767	59.5504	59.5629	55.9381	20.9322	25.2933	2.52394	3.68042e-06	5.30699	2.76492e-28	2.60004	6.36424e-13	0.628427	0.0747226
Solyc02g085220.4.1	37.5972	63.8874	36.9847	301.512	201.08	250.365	19.0769	20.1231	75.957	9.98992	11.5259	6.98782	9.72836	7.11696	14.268	2.52203	3.65035e-06	0.149634	0.773986	-2.28811	7.74912e-06	-0.033054	0.895197
Solyc12g087940.2.1	732.277	515.832	1233.09	265.887	198.795	186.84	49.5999	21.7118	23.536	48.5225	28.8147	188.671	447.505	267.095	120.629	2.5207	0.000206608	4.57789	8.19386e-13	1.54534	0.00889796	-0.911952	0.0746877
Solyc07g019430.1.1	71.7238	80.4509	109.735	59.086	124.913	119.577	28.6153	13.2389	7.48872	14.2713	5.76294	6.98782	0	0	0.648545	2.50845	6.06367e-06	2.33239	5.53463e-06	-0.100975	0.823661	4.28864	0.00324856
Solyc12g094570.1.1	393.324	354.93	333.675	334.531	86.83	302.68	43.8768	18.5344	42.7927	32.824	134.469	30.6133	12.1605	46.4695	35.0214	2.5072	0.000211217	3.17018	6.0443e-07	0.254669	0.545806	0.172067	0.361826
Solyc06g060590.3.1	8.67627	4.7324	6.5028	26.0674	95.2083	100.893	1.90769	13.2389	13.9076	18.5527	72.9973	80.1936	51.0739	26.3746	23.9962	2.46827	0.000782718	-0.306508	0.576684	-3.10076	1.77926e-05	0.126498	0.499973
Solyc01g006650.2.1	31.2346	30.7606	17.8827	4.34456	83.7833	33.6311	3.81537	7.94333	3.20945	38.5326	26.8937	19.9652	24.3209	27.6305	42.804	2.46812	0.00346499	1.78131	0.0139414	-0.211639	0.591704	-0.0197655	0.927716
Solyc05g026480.2.1	85.6059	108.845	85.3493	53.8725	40.3683	63.5255	3.81537	9.00245	10.6982	0	0	0.332754	0	0	0	2.44142	5.16861e-07	3.35162	2.91482e-14	0.690595	0.0528759	0.0212272	0.792918
Solyc05g005170.4.1	797.639	811.607	675.479	788.103	147.002	616.571	101.107	33.8916	94.1439	21.407	88.3651	135.098	77.8269	296.819	191.969	2.43429	0.00057857	3.07936	3.94471e-06	0.221143	0.598615	-0.202178	0.267126
Solyc03g013440.4.1	117.419	104.113	104.045	40.8389	6.855	37.3679	0	1.05911	8.55854	0	0	0	0	0	0	2.41753	0.00981043	4.73974	4.30075e-07	1.16509	0.0576965	-0.00258976	1
Solyc03g007410.4.1	73.4591	78.0847	136.152	45.1834	22.85	70.9991	7.63075	6.35467	7.48872	11.4171	3.84196	12.3119	4.86418	5.86102	9.72818	2.37558	0.000111132	3.63535	1.29904e-10	0.840527	0.0575192	0.0856021	0.703152
Solyc03g006490.3.1	5977.95	3480.68	5575.34	850.665	396.067	295.207	51.5076	18.5344	157.263	99.8992	632.003	190.002	177.543	117.639	59.0176	2.36488	0.00171443	5.87583	8.38148e-16	2.98105	4.64893e-05	0.20051	0.2306
Solyc12g009820.2.1	161.957	182.198	149.971	177.258	92.1617	138.261	17.1692	16.4162	40.6531	101.326	105.654	83.1884	92.4195	65.7272	125.818	2.33447	4.60091e-08	2.63461	3.45253e-11	0.186081	0.645644	0.00838181	0.988752
Solyc03g083130.3.1	24.2936	30.7606	27.6369	115.565	52.555	85.9462	3.81537	16.4162	21.3963	4.2814	7.68393	6.98782	2.43209	5.86102	3.89127	2.32748	1.19786e-05	0.668564	0.155858	-1.39747	0.00262059	0.0752781	0.728435
Solyc10g080980.2.1	29.4993	28.3944	13.412	4.34456	31.2283	29.8943	0	0	7.48872	25.6884	23.0518	18.3014	7.29627	23.4441	19.4564	2.32209	0.0135364	2.63986	0.00323369	0.0387779	0.934693	0.0330533	0.866979
Solyc11g006740.3.1	149.81	132.507	93.0714	66.9062	34.275	67.2623	24.7999	4.766	0	41.3868	49.9455	26.953	2.43209	3.7678	3.89127	2.30876	0.00126837	3.64727	9.78938e-08	0.633741	0.163138	3.09808	0.000307194
Solyc09g091390.3.1	30.0777	9.46481	32.514	39.101	31.99	29.8943	9.53844	2.11822	7.48872	7.13566	5.76294	6.32232	2.43209	3.34916	3.89127	2.30869	0.000495603	1.9088	0.00145776	-0.202691	0.640067	0.121818	0.488235
Solyc02g078500.2.1	89.6548	89.9157	109.328	114.696	28.9433	93.4198	13.3538	14.8276	11.768	32.824	109.496	49.913	21.8888	20.0949	16.2136	2.29966	0.000102943	2.66432	1.22278e-06	0.159547	0.72227	1.34479	0.0181305
Solyc06g051320.3.1	75.1944	108.845	152.816	151.191	76.9283	123.314	22.8922	16.4162	25.6756	7.13566	11.5259	3.99304	9.72836	5.86102	9.72818	2.29518	3.00196e-06	2.26689	6.54881e-07	-0.0281589	0.956007	-0.0551439	0.814674
Solyc12g098130.1.1	6.94102	0	14.2249	15.6404	20.565	26.1576	3.81537	0.529556	3.20945	0	1.92098	1.33101	4.86418	0.418645	1.29709	2.26976	0.0189896	0.785789	0.167965	-0.359494	0.309414	-0.0159735	0.90113
Solyc09g061700.3.1	49.744	30.7606	44.7068	43.4456	84.545	74.7359	3.81537	13.2389	18.1869	62.7938	84.5232	28.9496	34.0493	38.9339	46.6953	2.21394	5.29284e-05	1.55592	0.00184685	-0.396867	0.326632	0.13502	0.583444
Solyc09g062970.1.1	252.769	217.691	532.011	236.344	181.277	220.471	57.2306	45.5418	25.6756	8.56279	7.68393	13.6429	12.1605	17.1644	14.9165	2.19352	7.01452e-07	2.90021	1.59473e-12	0.47608	0.207907	-0.121345	0.624673
Solyc02g067050.3.1	1937.12	1126.31	1869.15	1988.07	272.677	1524.61	148.8	243.596	270.664	49.9496	224.755	75.535	29.1851	82.473	51.8836	2.1821	0.00114003	2.65071	2.85904e-05	0.154391	0.725722	0.180941	0.328963
Solyc10g079590.1.1	1.15684	7.09861	4.47068	13.0337	5.33167	3.73679	3.81537	0	0	18.5527	5.76294	26.6203	17.0246	15.9085	16.2136	2.17261	0.0314156	0.88735	0.115072	-0.282127	0.421875	0.011389	0.960676
Solyc12g089250.1.1	105.851	78.0847	78.8465	172.914	22.85	100.893	9.53844	22.2413	16.0473	1.42713	15.3679	2.32927	12.1605	21.3509	14.9165	2.17158	0.00329557	2.05157	0.00249878	-0.0568988	0.901009	-0.191945	0.194459
Solyc11g064750.3.1	288.052	238.986	217.437	330.187	162.997	280.259	30.523	21.1822	97.3534	22.8341	32.6567	17.9687	2.43209	5.02373	7.134	2.16412	6.76642e-05	2.1425	2.15156e-05	-0.024288	0.963162	1.73533	0.0105261
Solyc07g006710.2.1	154.438	123.042	120.302	388.404	99.0167	276.523	43.8768	26.4778	75.957	38.5326	94.1281	56.2353	31.6172	97.5442	59.0176	2.13721	0.000247077	1.18152	0.0214794	-0.550451	0.198737	-0.0076659	0.983786
Solyc04g074810.4.1	6.94102	7.09861	11.7863	31.2808	15.2333	29.8943	1.90769	3.70689	7.48872	68.5023	55.7085	86.8487	65.6665	85.4035	35.0214	2.12359	0.00106198	0.66377	0.205185	-1.09003	0.0286608	0.0541645	0.85585
Solyc05g050980.3.1	699.886	740.621	620.611	1158.26	629.898	1064.99	185.046	116.502	315.596	312.542	388.038	333.752	260.234	291.377	311.95	2.1207	2.02492e-09	1.65518	6.99781e-07	-0.351161	0.307518	0.106676	0.71693
Solyc01g007080.3.1	15.0389	7.09861	27.2305	26.9363	12.9483	11.2104	3.81537	2.64778	3.20945	15.6985	11.5259	14.9739	17.0246	9.21018	11.6738	2.1199	0.00417336	2.19725	0.00125678	-0.00303729	0.998418	0.0473699	0.849299
Solyc06g064820.3.1	170.055	203.493	274.743	126.861	114.25	130.788	32.4307	23.3004	27.8153	14.2713	9.60491	14.6412	12.1605	10.8848	16.8622	2.1071	4.99423e-10	2.95967	1.09368e-21	0.719835	0.0124783	0.00684907	0.990078
Solyc08g079030.4.1	8.67627	9.46481	22.3534	20.8539	9.90167	7.47359	5.72306	1.05911	1.06982	11.4171	17.2888	14.6412	4.86418	5.02373	10.3767	2.09201	0.0129553	2.301	0.00367332	0.0226285	0.970561	0.152724	0.387
Solyc03g123590.4.1	134.193	158.536	146.719	125.123	65.5033	93.4198	13.3538	22.2413	24.6058	64.2209	57.6294	51.244	55.9381	34.7475	46.0467	2.07514	2.40645e-08	2.73095	7.88605e-16	0.508389	0.106618	0.17754	0.518351
Solyc04g008230.3.1	470.254	454.311	466.983	410.127	33.5133	257.839	83.9382	15.3571	23.536	395.316	1200.61	776.979	525.332	1389.06	1037.02	2.07253	0.00474413	3.25089	6.97258e-06	0.388248	0.336529	-0.0383283	0.85585
Solyc10g084840.2.1	322.757	260.282	261.738	367.55	113.488	328.838	47.6922	18.5344	99.493	115.598	117.18	106.148	60.8023	81.217	76.5283	2.06986	0.000154684	2.18047	1.82742e-05	0.0367627	0.948734	0.150405	0.513426
Solyc04g150166.1.1	20.8231	21.2958	13.412	14.7715	13.71	14.9472	5.72306	1.05911	1.06982	1.42713	0	5.32406	0	2.51187	3.89127	2.06897	0.0160055	2.62882	0.00172054	0.112973	0.796084	0.0198452	0.920046
Solyc06g083720.2.1	73.4591	92.2819	64.6216	72.9886	45.7	67.2623	11.4461	6.35467	19.2567	0	3.84196	0.998261	4.86418	0.837289	7.134	2.05491	0.000944121	2.44114	2.4925e-05	0.148243	0.745866	-0.14079	0.295162
Solyc01g080020.2.1	2559.5	1422.09	2328	172.914	559.825	190.576	43.8768	8.47289	119.82	189.809	301.594	159.389	184.839	177.505	101.173	2.03841	0.00322826	5.04135	1.06473e-13	2.4575	0.000245949	0.068459	0.736505
Solyc03g093140.3.1	384.648	357.296	166.634	874.994	492.037	1270.51	232.738	111.207	243.918	274.009	366.907	404.296	912.034	729.698	679.027	2.01966	4.9016e-06	0.506842	0.216822	-1.34968	0.00112374	-0.8338	0.0466712
Solyc01g106820.3.1	80.9785	63.8874	86.1621	106.007	122.628	97.1566	34.3384	10.5911	23.536	77.0651	359.224	75.8678	21.8888	32.2356	39.5613	2.00237	0.00123151	1.52203	0.0063668	-0.22864	0.58735	2.11905	0.00123292
Solyc01g094340.3.1	1228.56	1152.34	875.846	1169.56	834.025	1117.3	240.369	96.3791	359.459	224.06	351.54	175.361	51.0739	101.731	142.031	1.9952	3.06784e-05	2.0875	3.10073e-06	0.0361047	0.948241	0.965895	0.0385905
Solyc06g007970.3.1	16.7741	21.2958	14.6313	5.21347	26.6583	3.73679	1.90769	2.11822	1.06982	9.98992	7.68393	3.99304	34.0493	62.378	7.78254	1.96145	0.0320505	2.68074	0.00402134	0.11637	0.780406	-0.333316	0.0518824
Solyc10g080870.3.1	34.1267	26.0282	68.6859	25.1985	22.0883	22.4208	0	7.41378	3.20945	2.85426	1.92098	3.99304	0	1.67458	5.18836	1.95234	0.00975408	3.07118	2.38682e-05	0.427859	0.314136	0.0212876	0.91391
Solyc01g110380.3.1	192.035	224.789	221.095	284.134	156.142	186.84	68.6767	55.6033	27.8153	149.849	167.125	107.479	34.0493	99.6374	83.6623	1.92209	7.3634e-06	1.96262	8.83173e-07	0.0114141	0.988071	0.537658	0.125909
Solyc10g083260.1.1	52.636	47.324	44.3003	13.9026	20.565	18.684	1.90769	2.64778	6.4189	38.5326	67.2343	42.2597	17.0246	47.3068	46.0467	1.92081	0.00251663	3.55032	1.1063e-09	1.22539	0.00569034	0.098035	0.730401
Solyc07g055750.4.1	8.09785	4.7324	13.8185	8.68912	3.80833	7.47359	1.90769	1.05911	0	18.5527	7.68393	17.3032	29.1851	40.6085	40.8583	1.92065	0.037556	2.90885	0.0021302	0.264334	0.530238	-0.777266	0.0858125
Solyc07g042995.1.1	122.625	130.141	371.066	190.292	97.4933	134.525	32.4307	19.5936	44.9323	1280.14	1769.22	2883.64	5688.66	4342.18	4275.21	1.91987	0.000247077	2.56462	1.6859e-07	0.338642	0.409095	-0.861393	0.0498193
Solyc06g072290.3.1	64.7828	82.8171	180.859	7.82021	15.995	11.2104	1.90769	2.64778	1.06982	7.13566	3.84196	2.66203	4.86418	1.25593	1.94564	1.91578	0.0191168	5.56937	8.90138e-12	2.99932	2.62818e-06	0.0897697	0.531573
Solyc04g049800.3.1	50.9008	68.6199	44.3003	132.944	105.872	134.525	40.0614	19.064	33.1643	24.2612	57.6294	19.9652	17.0246	20.5136	17.5107	1.90687	1.84712e-05	0.698914	0.0882552	-1.01213	0.0104454	0.27643	0.29111
Solyc04g076190.1.1	334.326	262.648	508.438	151.191	291.718	171.892	47.6922	32.8324	72.7476	1223.05	1116.09	1739.3	3266.3	3888.79	2779.02	1.89994	3.00965e-06	2.80265	1.13892e-13	0.673088	0.0622533	-1.09314	0.00506678
Solyc01g110360.3.1	63117.6	50989.3	41012.4	208987	59983.5	144950	27152.1	24654	37903.6	3901.78	10277.3	4823.59	715.035	3386	6687.15	1.85587	0.00353057	0.518157	0.312385	-0.904691	0.0706219	0.144636	0.462879
Solyc07g056640.1.1	0.578418	0	9.34778	6.9513	12.1867	11.2104	3.81537	0.529556	1.06982	31.3969	49.9455	41.5942	38.9135	68.2391	36.3185	1.85009	0.0325587	0.688501	0.217531	-0.428833	0.288077	-0.0300014	0.893559
Solyc01g005540.4.1	581.889	537.128	504.374	1001.86	535.452	837.042	217.476	169.458	256.756	195.517	215.15	180.685	143.493	202.205	190.024	1.8261	1.79725e-11	1.28495	7.57491e-07	-0.466994	0.0877692	0.0604779	0.85585
Solyc04g005610.3.1	58.4202	40.2254	32.9204	16.5093	34.275	78.4727	15.2615	5.29556	5.34909	0	0	0.665507	0	0	0	1.82144	0.0106343	2.08143	0.00237437	0.0436309	0.937452	0.0388812	0.641485
Solyc06g007610.2.1	923.155	733.523	1412.33	37.3632	11.425	29.8943	15.2615	3.70689	0	14.2713	26.8937	14.9739	9.72836	5.02373	11.6738	1.81359	0.00775389	7.50645	1.83154e-29	5.19798	3.33632e-18	0.189973	0.305762
Solyc10g007320.3.1	1462.82	1372.4	1396.07	3472.17	2329.18	3224.85	558.952	678.361	1214.24	405.305	509.06	435.574	374.542	347.475	376.805	1.81318	1.8709e-10	0.728236	0.00884343	-1.00265	0.0002615	0.161363	0.56754
Solyc03g043880.3.1	20.2446	21.2958	26.4176	19.985	12.9483	11.2104	7.63075	2.11822	1.06982	2.85426	1.92098	0.998261	0	2.51187	1.94564	1.8102	0.0142573	2.60818	0.000295714	0.257353	0.546654	-0.0225736	0.897882
Solyc08g074620.3.1	209.387	153.803	232.882	81.6777	71.5967	11.2104	9.53844	7.94333	14.9774	61.3667	174.809	126.779	31.6172	30.1424	215.966	1.80922	0.0152879	3.93078	3.14858e-07	1.17885	0.0483757	0.0443401	0.83253
Solyc11g010620.3.1	45.695	40.2254	115.831	24.3295	12.1867	26.1576	7.63075	2.11822	4.27927	9.98992	9.60491	16.6377	53.506	32.2356	23.9962	1.8073	0.00931541	3.87102	1.5343e-08	1.41554	0.0103342	-0.759084	0.0911674
Solyc06g051000.2.1	0	0	0	17.3782	13.71	7.47359	1.90769	0.529556	3.20945	4.2814	1.92098	2.99478	0	0	1.29709	1.80493	0.0405449	-1.25653	0.0679795	-6.98884	0.000152099	0.109218	NA
Solyc09g008430.4.1	156.173	172.733	182.485	46.0523	60.1717	56.0519	11.4461	4.766	26.7454	91.3364	128.706	101.49	65.6665	45.2136	53.1807	1.79373	0.00016391	3.56044	1.45594e-16	1.51133	0.000125055	0.686116	0.0696081
Solyc01g102850.3.1	34.7051	42.5916	23.1662	59.086	43.415	70.9991	19.0769	12.7093	13.9076	61.3667	78.7602	52.2423	41.3455	32.2356	33.7244	1.79034	1.66491e-05	0.98494	0.0107716	-0.646643	0.0621194	0.587597	0.081357
Solyc02g086740.1.1	4437.05	3371.84	3866.32	10080.2	5898.35	8934.67	1465.1	1283.64	3772.18	903.374	1410	958.33	396.431	560.565	691.349	1.78748	2.19599e-05	0.720016	0.0685095	-0.887407	0.0215008	0.642526	0.0863744
Solyc02g067480.3.1	63.626	40.2254	63.4023	107.745	60.9333	56.0519	11.4461	18.0049	27.8153	18.5527	9.60491	15.9722	7.29627	15.0712	20.7534	1.78627	0.000156909	1.38053	0.00147426	-0.2719	0.497264	-0.0112491	0.979023
Solyc08g077170.3.1	172.369	241.353	89.4135	52.1347	63.98	130.788	11.4461	18.5344	23.536	22.8341	36.4986	11.3136	2.43209	7.5356	18.8078	1.783	0.00398559	2.99756	5.07928e-07	0.617759	0.163103	0.199557	0.301775
Solyc01g017720.2.1	20.8231	11.831	12.1928	14.7715	4.57	7.47359	3.81537	1.05911	0	1.42713	3.84196	2.99478	2.43209	0.418645	1.29709	1.77087	0.0401978	2.98108	0.00185552	0.235874	0.552295	0.0818549	0.47655
Solyc08g005240.3.1	43.9598	54.4226	66.6537	75.5954	71.5967	85.9462	17.1692	17.4753	27.8153	59.9395	69.1553	59.5629	29.1851	47.7255	57.072	1.76817	1.09425e-06	1.31696	9.66831e-05	-0.363381	0.26301	0.209691	0.452196
Solyc12g096530.1.1	135.35	132.507	117.863	74.7264	38.845	37.3679	22.8922	7.94333	11.768	17.1256	13.4469	11.3136	31.6172	15.0712	11.0253	1.76068	0.000692625	3.19077	2.83599e-11	1.08324	0.011537	-0.0754837	0.761058
Solyc06g051300.3.1	16.7741	23.662	36.5783	97.3182	75.405	89.683	28.6153	21.7118	17.1171	4.2814	28.8147	23.2927	31.6172	21.3509	18.8078	1.75891	0.000507028	0.171473	0.731712	-1.51641	0.00125656	-0.0606139	0.821737
Solyc07g055840.3.1	20.8231	23.662	15.4442	72.9886	68.55	44.8415	0	12.7093	31.0247	27.1155	30.7357	36.6029	12.1605	15.0712	14.268	1.75704	0.00201638	0.217397	0.673243	-1.4034	0.0063575	0.413076	0.163032
Solyc05g055550.3.1	389.275	324.17	343.429	737.706	482.897	680.096	97.2921	92.6722	312.387	109.889	142.153	137.094	36.4814	35.1661	49.938	1.75555	5.72043e-05	0.924606	0.0215864	-0.623428	0.106717	1.44313	0.00282965
Solyc01g098150.3.1	494.547	634.142	492.994	367.55	340.465	440.942	61.046	116.502	133.727	107.035	109.496	67.8817	48.6418	28.0492	55.1263	1.75018	5.76146e-07	2.28416	2.35028e-12	0.3882	0.247393	0.896445	0.0182059
Solyc07g062930.3.1	43.3814	54.4226	45.926	125.992	67.0267	160.682	26.7076	25.4187	38.5134	7.13566	1.92098	4.9913	2.43209	2.93051	9.07963	1.74084	0.000201173	0.50913	0.239447	-1.05106	0.0116414	-0.0119802	0.969514
Solyc05g014710.4.1	98.3311	94.6481	184.517	50.3969	54.0783	29.8943	7.63075	12.7093	14.9774	12.8442	9.60491	16.6377	9.72836	8.37289	9.72818	1.73369	0.000379749	3.28222	1.12256e-13	1.27317	0.00144486	0.160518	0.501926
Solyc07g066640.3.1	9.83311	0	13.0056	19.1161	6.855	26.1576	3.81537	2.11822	1.06982	0	1.92098	1.99652	0	0.418645	2.59418	1.73206	0.0380994	0.892971	0.141814	-0.228478	0.507646	0.0121636	0.931026
Solyc02g089150.4.1	37.0188	33.1268	18.2891	54.7415	33.5133	11.2104	3.81537	11.1207	7.48872	5.70853	9.60491	2.99478	4.86418	5.86102	5.83691	1.73018	0.00832377	1.50699	0.0113686	-0.120323	0.78965	-0.0124542	0.960676
Solyc05g026470.2.1	22.5583	16.5634	29.2626	16.5093	16.7567	18.684	0	6.35467	1.06982	0	0	0	0	0	0	1.72998	0.0325891	2.44684	0.00292786	0.145189	0.73963	-0.00289676	1
Solyc06g007530.2.1	11.5684	9.46481	32.514	18.2472	12.9483	18.684	1.90769	1.58867	6.4189	32.824	9.60491	26.953	41.3455	28.4678	19.4564	1.72658	0.018431	2.14365	0.0027751	0.0835754	0.861094	-0.0458523	0.848796
Solyc06g066420.4.1	132.458	35.493	162.164	33.8876	15.2333	22.4208	5.72306	1.05911	7.48872	0	3.84196	0.665507	0	1.67458	0.648545	1.71681	0.0236326	4.39851	1.02905e-07	1.70574	0.0129984	0.000509002	0.997666
Solyc10g017590.3.1	2.89209	0	0.81285	10.4269	4.57	7.47359	0	1.58867	0	2.85426	3.84196	3.66029	0	0.418645	0.648545	1.71373	NA	0.223607	0.643162	-0.663047	0.109772	0.124442	NA
Solyc07g055950.3.1	790.119	934.65	1609.44	1158.26	1104.42	1068.72	356.738	163.633	416.159	131.296	128.706	108.81	167.814	146.944	246.447	1.71254	8.73812e-06	1.73841	1.43791e-06	0.00292896	1	-0.282161	0.309462
Solyc12g007160.2.1	42.8029	23.662	36.9847	75.5954	53.3167	89.683	15.2615	23.83	17.1171	18.5527	38.4196	30.6133	80.259	74.5187	60.3147	1.70629	1.85182e-05	0.766246	0.0417144	-0.801207	0.020784	-1.10288	0.00456947
Solyc06g071960.4.1	1474.97	1026.93	1364.78	2630.2	1739.65	2275.71	486.46	371.748	1038.79	462.391	437.984	487.484	376.974	352.917	353.457	1.70445	1.37658e-06	0.933912	0.00505079	-0.634054	0.0565223	0.159554	0.57082
Solyc01g091610.1.1	10.4115	2.3662	14.2249	20.8539	11.425	11.2104	0	3.70689	4.27927	5.70853	5.76294	7.32058	4.86418	5.86102	3.89127	1.70131	0.0208525	1.21632	0.0579554	-0.228455	0.589743	0.0482525	0.819812
Solyc08g068490.3.1	171.79	125.409	153.629	567.4	465.378	489.52	19.0769	27.0073	271.734	19.9798	30.7357	10.3154	9.72836	5.86102	18.1593	1.6959	NA	0.261624	NA	-1.03334	NA	0.0801418	NA
Solyc04g082050.3.1	13.882	11.831	16.6634	28.6741	54.84	41.1047	15.2615	3.70689	14.9774	124.16	284.305	133.434	65.6665	42.7017	70.0429	1.69432	0.00295912	0.321563	0.517151	-1.19221	0.0174579	1.3053	0.0116468
Solyc03g007050.3.1	166.006	269.747	247.919	205.932	111.203	179.366	19.0769	57.192	51.3512	29.9698	44.1826	25.2893	17.0246	29.7238	62.2603	1.69187	0.000670012	2.22649	1.84817e-06	0.275129	0.505622	-0.0548479	0.845759
Solyc02g067970.4.1	20.2446	28.3944	55.6802	26.9363	10.6633	33.6311	7.63075	4.23645	4.27927	7.13566	13.4469	7.98608	21.8888	17.1644	20.7534	1.69056	0.00916558	2.56696	4.46397e-05	0.345793	0.404271	-0.247983	0.247116
Solyc06g065390.4.1	2483.73	2370.93	2344.26	6635.88	3815.95	5209.09	1119.81	996.094	2421	630.792	664.66	613.93	359.949	486.884	562.289	1.68614	1.38888e-06	0.586718	0.082009	-0.989563	0.00288517	0.191338	0.461778
Solyc02g032960.2.1	311.189	454.311	488.117	489.198	297.05	474.573	139.261	147.746	72.7476	179.819	122.943	142.086	114.308	204.299	199.103	1.68553	4.00769e-06	1.70734	6.19966e-07	-0.00181002	0.99868	-0.0956243	0.74843
Solyc03g123600.4.1	14.4605	16.5634	15.4442	33.8876	22.0883	37.3679	3.81537	7.41378	10.6982	12.8442	3.84196	11.6464	14.5925	7.11696	11.6738	1.68264	0.0023721	0.748772	0.123657	-0.659439	0.118073	-4.07415e-05	1
Solyc01g067630.3.1	422.245	383.325	410.489	743.789	591.053	777.253	185.046	136.625	301.689	101.326	92.2071	131.77	128.901	105.917	145.274	1.68097	2.7849e-08	0.900062	0.00194322	-0.686582	0.0186234	-0.0919412	0.765466
Solyc03g031940.4.1	38.1756	42.5916	64.2152	58.2171	102.825	78.4727	19.0769	10.5911	32.0945	24.2612	28.8147	19.9652	68.0985	24.7	16.8622	1.67842	0.00295975	0.999577	0.0462863	-0.392984	0.342111	-0.100071	0.648586
Solyc09g065140.1.1	159.643	160.902	178.827	66.9062	6.09333	67.2623	7.63075	9.00245	7.48872	0	5.76294	0	2.43209	0.418645	0.648545	1.67763	0.029665	4.02974	4.09915e-06	0.938308	0.083304	0.0142284	0.880223
Solyc04g082290.4.1	1996.7	1985.24	1733	936.687	193.463	646.465	225.107	96.3791	126.238	162.693	618.556	177.69	133.765	160.76	132.952	1.6724	0.00376368	3.53043	3.99283e-10	1.35244	0.0112919	0.336943	0.185009
Solyc12g049440.3.1	0.578418	2.3662	2.84498	6.9513	9.14	7.47359	0	1.58867	1.06982	5.70853	3.84196	3.66029	0	0.837289	2.59418	1.66634	NA	0.228743	0.652639	-0.869935	0.0941895	0.114578	NA
Solyc10g076900.3.1	7.51944	2.3662	5.68995	18.2472	10.6633	14.9472	5.72306	4.23645	1.06982	45.6682	32.6567	38.9322	48.6418	38.5153	40.2098	1.66508	0.0062936	0.476868	0.349371	-0.957412	0.0405056	-0.0276674	0.934527
Solyc04g081080.1.1	20.2446	11.831	74.7822	17.3782	3.80833	26.1576	3.81537	2.64778	1.06982	11.4171	9.60491	6.98782	14.5925	13.3966	18.1593	1.66495	0.0330353	3.53984	6.4882e-05	0.556294	0.190994	-0.0802792	0.631539
Solyc07g066470.3.1	3376.23	3057.13	3093.3	5304.71	3756.54	4424.36	1199.94	883.828	1980.23	931.917	1114.17	975.966	885.281	926.042	1053.24	1.66286	2.56074e-09	1.16996	1.07481e-05	-0.419998	0.142116	0.0388655	0.911244
Solyc09g064490.3.1	42.8029	30.7606	47.5517	41.7078	38.0833	48.5783	17.1692	3.70689	13.9076	1.42713	0	0.332754	0	1.67458	2.59418	1.66181	0.00427046	1.71285	0.00165007	-0.0152405	0.977532	-0.0995124	0.375302
Solyc03g121540.3.1	850.275	750.086	873.408	920.178	217.837	661.412	179.323	121.798	188.288	403.878	632.003	347.727	138.629	286.772	136.194	1.66168	0.00065225	2.19599	1.93175e-06	0.272895	0.511002	0.917558	0.0469283
Solyc01g100640.4.1	6.3626	14.1972	8.1285	10.4269	11.425	18.684	1.90769	3.70689	1.06982	11.4171	11.5259	6.32232	2.43209	1.25593	5.18836	1.65783	0.0272875	1.22752	0.0597778	-0.187548	0.63973	0.240231	0.163442
Solyc02g094400.4.1	554.125	399.888	649.061	444.883	549.162	452.152	133.538	130.8	163.682	99.8992	149.837	82.8556	245.641	181.273	389.776	1.65537	1.53918e-06	1.8339	1.22131e-08	0.113497	0.782442	-1.16943	0.00149777
Solyc04g007470.3.1	19.6662	4.7324	12.5992	23.4606	3.80833	7.47359	1.90769	2.11822	2.13963	2.85426	5.76294	3.66029	4.86418	5.44238	5.18836	1.6541	0.0383766	2.05224	0.0116964	0.0371259	0.9443	-0.03528	0.847542
Solyc10g086570.3.1	4692.13	3310.32	3997.19	10715.4	4700.24	8497.47	1533.78	737.671	4007.54	335.376	922.071	451.214	172.678	174.993	260.715	1.64531	0.00289675	0.703907	0.146525	-0.610298	0.158067	1.01015	0.0498193
Solyc12g019100.2.1	50.3224	78.0847	69.4987	107.745	46.4617	85.9462	17.1692	32.8324	11.768	12.8442	9.60491	9.3171	2.43209	9.21018	6.48545	1.64487	0.0014183	1.4024	0.00316372	-0.15639	0.719473	0.105632	0.628512
Solyc03g033510.3.1	9.25469	9.46481	10.5671	33.8876	16.7567	14.9472	7.63075	7.41378	3.20945	48.5225	46.1036	39.5977	51.0739	52.3306	34.3729	1.64324	0.00252629	0.485312	0.313212	-0.960873	0.0294887	-0.0132223	0.973525
Solyc05g047600.4.1	93.1253	89.9157	90.6328	119.91	95.97	112.104	9.53844	37.5985	41.7229	14.2713	7.68393	16.9704	2.43209	5.86102	3.24273	1.63557	0.00015761	1.41094	0.000436932	-0.166048	0.68834	1.26309	0.0305331
Solyc03g007890.3.1	242.357	475.607	282.059	388.404	137.862	295.207	97.2921	29.6551	79.1665	309.688	386.117	348.726	12.1605	4.60509	35.0214	1.63427	0.0067702	2.02891	0.000493241	0.120461	0.788932	4.13444	2.17926e-09
Solyc04g071070.2.1	128.987	238.986	606.793	27.8052	49.5083	70.9991	26.7076	3.17733	3.20945	1429.99	847.153	1010.57	3278.46	871.618	1317.84	1.63322	0.0183758	4.82308	1.83587e-10	2.37995	0.000823702	-0.0913471	0.587849
Solyc08g014340.3.1	4300.54	3885.3	3490.38	10477.3	6980.67	7787.48	1596.73	2229.96	3850.27	2090.75	1582.89	2073.72	1580.86	1588.34	1679.73	1.63162	1.16446e-07	0.541593	0.0742385	-1.00811	0.00069455	0.123384	0.678387
Solyc06g005330.3.1	28.3425	23.662	21.1341	70.3819	108.918	63.5255	5.72306	13.2389	29.9549	15.6985	88.3651	11.6464	17.0246	2.09322	8.43109	1.62827	0.0248027	0.267997	0.620704	-0.907823	0.0854924	0.282764	0.0638796
Solyc02g093040.4.1	120.889	70.9861	108.516	37.3632	44.9383	52.3151	15.2615	5.82511	13.9076	11.4171	13.4469	5.98956	4.86418	0.418645	7.134	1.61532	0.00745766	3.00557	3.52662e-07	0.788603	0.0915841	0.201651	0.233609
Solyc10g006190.4.1	20.2446	18.9296	26.8241	293.692	99.0167	190.576	49.5999	40.2462	74.8872	39.9597	36.4986	24.9565	9.72836	15.9085	28.536	1.61191	0.00081975	-1.07118	0.0200977	-2.97707	8.29492e-10	0.225877	0.344645
Solyc02g063380.1.1	134.193	80.4509	67.0602	67.7751	32.7517	56.0519	9.53844	9.00245	22.4662	29.9698	92.2071	41.9269	24.3209	24.7	17.5107	1.60583	0.00417336	2.61296	1.02596e-06	0.540737	0.199943	0.7222	0.0891819
Solyc03g045140.4.1	374.815	399.888	359.686	473.557	469.948	425.994	82.0306	92.6722	202.196	132.723	144.074	109.809	4.86418	12.1407	49.938	1.60551	0.0018039	1.37828	0.0039449	-0.145	0.746346	2.20291	0.000208427
Solyc07g062220.3.1	31.2346	14.1972	12.1928	60.8238	39.6067	56.0519	13.3538	12.1798	18.1869	18.5527	28.8147	28.284	19.4567	20.5136	12.9709	1.59998	0.00129072	0.329833	0.481798	-1.13721	0.0101075	0.151817	0.538293
Solyc11g072080.1.1	136.507	108.845	120.708	209.408	115.012	224.208	49.5999	20.6527	88.7949	78.4923	86.4442	67.2162	48.6418	46.4695	42.1554	1.5975	0.000514066	1.0611	0.012207	-0.363191	0.352323	0.282828	0.291908
Solyc01g081110.4.1	45.1166	40.2254	28.4498	27.8052	28.9433	11.2104	3.81537	7.94333	6.4189	14.2713	7.68393	6.98782	7.29627	5.86102	3.89127	1.59743	0.00545292	2.32769	1.42139e-05	0.36598	0.375376	0.147671	0.467647
Solyc02g022900.3.1	5.20576	4.7324	9.7542	7.82021	9.14	11.2104	1.90769	1.05911	2.13963	2.85426	1.92098	4.3258	0	0.837289	0.648545	1.59489	0.0423441	1.41873	0.0510163	-0.118889	0.776621	0.170614	NA
Solyc08g082530.4.1	843.912	929.917	890.071	1334.65	966.555	1139.72	392.984	348.448	390.483	391.034	343.856	323.769	367.246	336.172	349.566	1.58396	5.66707e-24	1.21634	3.15438e-15	-0.347198	0.0424721	0.0053197	0.991077
Solyc02g083835.1.1	1166.67	411.719	952.254	669.062	308.475	586.677	118.277	72.5491	230.011	205.507	405.327	227.271	440.208	204.717	138.789	1.58383	0.00432946	2.40241	8.02632e-06	0.37891	0.368095	0.0213057	0.943569
Solyc08g083210.3.1	96.0174	92.2819	92.2585	64.2995	25.8967	41.1047	11.4461	9.00245	13.9076	7.13566	15.3679	7.32058	0	18.4204	7.134	1.58218	0.00763265	2.85932	7.35274e-07	0.703604	0.120647	-0.0225585	0.932831
Solyc12g010840.2.1	3666.01	3655.78	3589.95	7638.61	5190	6696.33	1871.44	1590.26	2838.23	1401.44	1496.44	1464.12	1344.95	1463.16	1566.24	1.58174	5.91754e-12	0.749349	0.000839063	-0.773158	0.000627714	-0.00504603	0.996545
Solyc02g076950.2.1	57.8418	89.9157	84.13	147.715	113.488	168.156	24.7999	46.0713	55.6305	34.2512	34.5777	25.9548	17.0246	24.7	25.2933	1.57952	5.77933e-06	0.71638	0.0322538	-0.753325	0.0177122	0.149058	0.586365
Solyc02g091080.2.1	4.04893	0	2.43855	89.4979	22.0883	44.8415	15.2615	5.29556	17.1171	12.8442	17.2888	5.65681	14.5925	21.7695	9.72818	1.57761	0.0180836	-1.61607	0.0232895	-4.01073	1.26604e-06	-0.0572087	0.768363
Solyc06g062600.3.1	130.144	130.141	92.6649	271.101	84.545	156.945	78.2152	21.1822	51.3512	35.6783	42.2616	29.2823	60.8023	59.8662	54.4778	1.57188	0.00161864	1.06201	0.0197956	-0.321851	0.42691	-0.202906	0.383031
Solyc03g121600.4.1	1052.72	934.65	1465.57	1540.58	516.41	1053.78	471.199	221.884	233.22	124.16	74.9183	89.5107	128.901	141.502	231.531	1.56908	0.000482828	1.76546	2.72067e-05	0.0927406	0.844613	-0.333352	0.245387
Solyc01g009990.3.1	3594.29	3315.05	3425.76	9947.31	6433.04	8519.89	2067.93	1975.24	3986.14	1327.23	1344.69	1442.82	1267.12	1300.31	1273.09	1.56092	1.8829e-08	0.328794	0.258209	-1.19269	8.48544e-06	0.0503645	0.877658
Solyc02g070390.3.1	402.001	499.269	464.95	266.756	241.448	242.892	80.1229	72.0196	94.1439	109.889	86.4442	126.114	80.259	42.7017	55.1263	1.55875	2.02492e-09	2.44001	5.76723e-25	0.790569	0.000883717	0.874589	0.00249433
Solyc08g081980.4.1	50.9008	70.9861	58.1188	34.7565	25.135	18.684	11.4461	2.11822	9.62836	7.13566	15.3679	4.65855	4.86418	3.34916	3.89127	1.55825	0.0107975	2.91361	1.31013e-06	0.738599	0.109472	0.149066	0.373298
Solyc03g025610.3.1	197.819	357.296	309.696	326.711	164.52	205.524	108.738	64.0762	47.072	185.527	167.125	162.384	162.95	253.699	239.313	1.5581	6.08495e-05	1.90169	1.65337e-07	0.207183	0.595668	-0.147093	0.595757
Solyc01g108210.4.1	266.072	241.353	310.915	495.28	250.588	411.047	66.7691	45.5418	180.799	7.13566	21.1308	8.98434	19.4567	9.21018	61.6118	1.55592	0.0118319	1.13009	0.0420942	-0.203638	0.621871	-0.234045	0.206481
Solyc08g079730.2.1	21.9799	47.324	19.5084	22.5917	35.0367	33.6311	3.81537	4.766	14.9774	44.2411	51.8665	40.9287	17.0246	17.5831	7.134	1.55446	0.00805624	1.52042	0.00526216	-0.0567661	0.908887	1.38432	0.0150335
Solyc05g050090.4.1	113.948	66.2536	43.4875	157.273	121.105	153.209	40.0614	46.6009	43.8625	45.6682	49.9455	70.5437	26.753	48.9814	33.0758	1.54656	0.000192265	0.650498	0.0948375	-0.744526	0.0450929	0.233189	0.387794
Solyc06g008160.4.1	698.729	582.086	620.205	1475.41	1103.65	1397.56	280.43	366.982	640.821	245.467	217.071	251.562	167.814	176.249	213.371	1.5462	9.46304e-08	0.509146	0.0795579	-0.968498	0.000511104	0.194018	0.484356
Solyc09g089720.3.1	68.8318	89.9157	26.4176	172.045	75.405	112.104	34.3384	32.8324	27.8153	5.70853	11.5259	6.98782	2.43209	0.418645	7.134	1.54452	0.00916558	0.643871	0.202818	-0.536411	0.208921	0.148711	0.341177
Solyc12g005020.2.1	15.0389	26.0282	49.9903	12.1648	24.3733	11.2104	3.81537	1.05911	6.4189	7.13566	3.84196	12.6446	7.29627	6.27967	5.18836	1.54259	0.0303439	2.78818	0.000256736	0.367388	0.373854	0.0581366	0.76731
Solyc05g012510.3.1	398.53	466.142	536.481	1246.02	1037.39	1203.25	284.245	336.797	513.512	1001.85	583.978	660.516	603.159	491.907	552.561	1.53939	4.02311e-08	0.272415	0.371846	-1.23582	4.78907e-06	0.283536	0.287702
Solyc06g067870.3.1	13.882	18.9296	11.3799	46.0523	40.3683	56.0519	7.63075	1.58867	20.3265	0	1.92098	0	0	0	0	1.53201	0.0326372	0.266756	0.622127	-0.786383	0.103218	0.0209625	0.785632
Solyc06g050620.3.1	1331.52	1327.44	1069.3	2564.16	1055.67	1916.97	763.075	402.992	619.424	285.426	366.907	264.539	218.888	262.909	273.038	1.52857	8.93378e-06	0.975196	0.00270106	-0.444545	0.179456	0.11731	0.69244
Solyc02g085933.1.1	207.652	144.338	337.333	7268.45	2925.56	1274.25	1528.06	413.053	939.3	15.6985	26.8937	20.298	9.72836	13.3966	51.2351	1.5281	0.0162985	-1.69558	0.00562915	-3.83394	1.33076e-08	-0.0401104	0.862011
Solyc08g066120.4.1	611.966	873.128	666.131	618.665	341.227	616.571	160.246	202.29	143.356	144.14	122.943	96.1658	48.6418	58.6102	83.0138	1.52758	1.99892e-06	2.01216	1.82101e-11	0.359369	0.2631	0.670233	0.0477234
Solyc12g036380.1.1	32.9698	37.8592	14.2249	18.2472	18.28	7.47359	1.90769	0.529556	5.34909	0	3.84196	0.998261	2.43209	0	2.59418	1.52683	0.0451718	2.94747	0.00143101	0.240879	0.524459	-0.00239985	0.993896
Solyc08g079000.4.1	64.7828	52.0564	56.0867	108.614	48.7467	85.9462	15.2615	25.4187	29.9549	4.2814	5.76294	4.3258	4.86418	4.18645	0.648545	1.52545	0.00102535	1.09159	0.0108265	-0.299559	0.447797	0.0872888	0.648893
Solyc01g100120.4.1	19.6662	18.9296	16.257	20.8539	14.4717	26.1576	5.72306	5.29556	5.34909	65.6481	78.7602	68.2145	43.7776	35.5848	65.5031	1.52301	0.00436471	1.53112	0.00183254	-0.042969	0.933476	0.263836	0.340987
Solyc09g015370.1.1	32.9698	28.3944	36.9847	106.876	38.0833	85.9462	15.2615	18.5344	31.0247	2.85426	15.3679	5.65681	7.29627	5.02373	6.48545	1.52024	0.00391242	0.436642	0.357673	-0.870789	0.0535462	0.0374853	0.877438
Solyc08g083140.4.1	194.348	236.62	174.356	529.167	214.79	489.52	101.107	153.571	131.588	94.1907	53.7875	70.5437	60.8023	76.612	47.9923	1.51771	6.61392e-05	0.534681	0.144971	-0.864072	0.0144943	0.0771309	0.780776
Solyc11g006710.2.1	30.6562	44.9578	41.8618	105.138	35.7983	85.9462	5.72306	2.64778	37.4436	2.85426	15.3679	3.99304	2.43209	10.0475	5.18836	1.51762	0.0333214	0.740453	0.190144	-0.289603	0.435021	0.00502872	0.981634
Solyc07g063510.3.1	143.448	179.831	162.164	183.34	172.898	190.576	57.2306	60.8989	64.189	68.5023	49.9455	48.9148	53.506	45.6323	57.072	1.51542	3.78745e-11	1.34557	3.68635e-10	-0.158197	0.55341	0.0498548	0.882525
Solyc03g112030.3.1	5.78418	9.46481	16.6634	10.4269	3.80833	11.2104	0	2.11822	1.06982	2.85426	7.68393	5.32406	12.1605	16.7458	20.1049	1.50998	0.0528567	2.43343	0.00505688	0.168107	0.686863	-0.415471	0.107472
Solyc11g065830.2.1	3998.6	3918.43	2826.69	6687.15	3881.45	5437.03	1776.06	1346.13	2014.47	1030.39	1579.05	961.658	583.702	1251.33	1313.95	1.50837	2.384e-05	0.959846	0.00445163	-0.4429	0.201163	0.0700079	0.82687
Solyc04g011800.1.1	48.0087	63.8874	27.2305	0.868912	15.2333	18.684	0	0	4.27927	18.5527	11.5259	40.2632	4.86418	4.18645	3.24273	1.5074	0.0471902	4.57447	2.26688e-05	1.07501	0.0620471	1.62329	0.0502349
Solyc03g071590.3.1	1163.78	958.312	875.846	2907.38	1950.63	2335.5	494.091	673.595	1138.29	246.894	213.229	213.295	55.9381	87.0781	153.705	1.50704	5.94411e-05	0.31713	0.40608	-1.11442	0.00173876	0.914152	0.0209627
Solyc04g007360.1.1	14.4605	7.09861	23.5727	14.7715	2.285	18.684	1.90769	3.17733	0	5.70853	3.84196	4.65855	12.1605	14.6526	14.268	1.50464	0.0469735	2.54226	0.0033379	0.179361	0.654466	-0.188357	0.230989
Solyc03g005260.3.1	1243.02	1154.71	934.778	4295.9	2613.28	3497.64	827.936	1055.93	1597.24	565.144	534.033	486.486	501.011	652.248	605.741	1.50392	7.25574e-08	-0.0576393	0.869995	-1.57571	4.50666e-09	-0.0817692	0.796007
Solyc01g107730.3.1	403.157	383.325	701.896	153.797	239.925	183.103	45.7845	34.4211	100.563	172.683	255.491	196.99	150.79	231.092	209.48	1.50391	0.000448754	2.96213	1.13892e-13	1.19475	0.0023059	0.0217054	0.95241
Solyc12g039070.2.1	98.9095	113.578	134.12	113.827	73.12	48.5783	43.8768	20.1231	12.8378	58.5124	86.4442	42.5924	21.8888	33.4916	44.1011	1.49697	0.00208779	2.10463	4.08458e-06	0.32502	0.423593	0.317538	0.251224
Solyc02g064800.3.1	122.046	123.042	194.678	209.408	262.775	224.208	45.7845	45.0122	127.308	204.08	405.327	250.896	277.258	285.097	260.715	1.49522	0.000453634	0.875889	0.0270461	-0.46404	0.219396	0.0199848	0.959396
Solyc03g120020.4.1	686.004	766.649	367.408	3709.39	1564.46	2795.12	537.968	956.377	976.743	2.85426	13.4469	3.32754	7.29627	4.18645	7.78254	1.49347	0.00134278	-0.339297	0.442039	-1.99072	1.06575e-05	-0.0274827	0.909122
Solyc08g081380.3.1	144.605	130.141	172.324	131.206	148.525	164.419	32.4307	25.4187	84.5156	286.853	328.488	256.553	216.456	175.831	183.538	1.48804	0.000134451	1.55962	1.64069e-05	0.0224187	0.969108	0.316063	0.26866
Solyc11g069790.2.1	10953.5	11076.2	11090.1	14331	11374.7	14782.8	3538.76	3770.44	6556.91	3827.57	3661.39	3749.8	2154.83	1537.68	2243.97	1.48622	1.16503e-08	1.20584	9.94713e-07	-0.240433	0.413726	0.811444	0.00345564
Solyc10g084670.3.1	312.924	309.972	339.771	123.386	129.483	130.788	45.7845	38.6576	49.2116	114.171	145.995	94.1692	119.172	109.685	111.55	1.48499	2.37307e-09	2.85437	2.11713e-39	1.29499	1.94274e-10	0.0121234	0.980159
Solyc04g005190.2.1	117.997	144.338	143.062	132.075	95.2083	138.261	55.3229	40.7758	20.3265	79.9194	76.8393	47.9165	14.5925	18.0017	36.9671	1.48483	0.000482828	1.70081	1.767e-05	0.104681	0.815186	1.22725	0.00767616
Solyc11g065890.2.1	31.813	23.662	21.1341	43.4456	36.56	33.6311	7.63075	16.9458	7.48872	14.2713	15.3679	20.9635	7.29627	14.2339	9.72818	1.4782	0.00282628	0.942936	0.0371842	-0.374939	0.342188	0.186919	0.451597
Solyc01g006450.4.1	740.954	563.156	773.834	809.826	648.178	702.517	207.938	201.231	341.272	345.366	389.959	363.034	481.554	477.255	412.475	1.46955	1.04852e-09	1.43381	2.41813e-10	-0.0416964	0.910023	-0.211411	0.405364
Solyc04g077130.1.1	2104.29	1800.68	1824.04	6621.11	3498.33	5343.61	1064.49	1011.98	2897.07	600.822	666.581	709.43	462.097	575.636	494.84	1.46875	0.000160671	0.169268	0.696389	-1.2779	0.000642199	0.142758	0.617933
Solyc03g119950.1.1	131.879	179.831	119.083	61.6928	116.535	93.4198	20.9846	30.1847	33.1643	41.3868	32.6567	17.3032	9.72836	7.11696	11.6738	1.46727	0.000752387	2.19582	5.57265e-08	0.472848	0.207625	1.33477	0.00963086
Solyc07g066430.3.1	745.581	757.185	684.42	2058.45	1299.4	1532.09	473.106	566.625	668.636	219.778	267.016	216.29	206.728	210.997	258.77	1.46719	2.94559e-11	0.327708	0.164346	-1.11229	1.90164e-07	0.0205025	0.950546
Solyc01g028810.3.1	9314.27	10558	10294.7	11898	10038	11748.5	3796.3	3961.61	4243.97	4318.5	3507.71	4092.87	3616.52	3072.85	3463.23	1.46692	2.98408e-30	1.31916	2.95202e-25	-0.150007	0.383066	0.199315	0.245836
Solyc01g087730.4.1	7487.62	6570.94	5967.54	11288.9	7637.99	9906.24	2598.27	2715.03	4533.89	1278.71	1607.86	1279.77	610.455	718.394	1106.42	1.46593	1.27839e-06	0.957855	0.00090413	-0.430149	0.155261	0.588122	0.0542327
Solyc01g110160.4.1	566.271	504.001	426.746	1244.28	701.495	986.513	238.461	263.719	445.044	107.035	144.074	122.453	21.8888	55.2611	96.6332	1.46462	0.000340144	0.547002	0.157144	-0.767744	0.0394488	0.698381	0.0758032
Solyc08g013720.4.1	206.495	179.831	192.646	350.172	238.402	354.995	72.4921	93.7313	151.914	77.0651	72.9973	85.8504	60.8023	54.8424	62.2603	1.46144	4.52171e-07	0.793533	0.00447306	-0.59448	0.0323376	0.235932	0.3795
Solyc04g082660.2.1	359.198	321.803	315.792	794.186	529.358	680.096	135.446	151.453	354.11	61.3667	92.2071	64.8869	7.29627	20.9322	35.67	1.46069	0.000600743	0.521605	0.197968	-0.792065	0.0412619	1.39261	0.00499528
Solyc03g118410.3.1	2743.44	2113.02	2096.75	5346.42	2788.46	3639.64	1051.14	700.602	2096.84	510.913	726.131	651.864	542.356	631.735	570.72	1.45949	0.000144205	0.733494	0.0410532	-0.585999	0.101913	0.043048	0.902639
Solyc09g010210.3.1	576.683	558.424	622.237	706.426	313.807	650.202	234.646	95.8496	194.707	199.798	265.095	136.096	94.8515	268.77	226.342	1.45883	0.00149153	1.59737	0.000231776	0.0462721	0.931598	-9.26374e-05	1
Solyc01g091700.4.1	89.6548	37.8592	105.264	19.1161	15.2333	22.4208	9.53844	2.64778	5.34909	28.5426	36.4986	30.9461	12.1605	9.62883	7.78254	1.4585	0.012803	3.8756	6.81257e-12	1.95129	5.28373e-05	1.44881	0.00867786
Solyc02g083500.3.1	481.822	534.762	558.835	1293.81	1050.34	1490.98	297.599	256.305	718.917	236.904	309.278	305.135	221.32	162.015	206.237	1.45755	6.76642e-05	0.257694	0.499805	-1.14298	0.00102643	0.252456	0.356272
Solyc01g058160.3.1	137.664	149.071	127.618	86.0223	35.0367	74.7359	11.4461	22.7709	17.1171	22.8341	44.1826	11.3136	0	12.978	22.6991	1.45529	0.014828	2.75996	3.93667e-06	0.647514	0.151258	0.157243	0.420829
Solyc09g075710.1.1	58.4202	52.0564	65.8409	145.977	76.9283	108.367	11.4461	15.8867	57.7701	7.13566	17.2888	4.65855	0	4.18645	12.3224	1.45291	0.0202724	0.682228	0.200356	-0.402445	0.328688	0.0512349	0.786872
Solyc03g078770.3.1	60.1555	42.5916	37.7975	140.764	52.555	97.1566	26.7076	30.1847	33.1643	91.3364	157.52	79.5281	26.753	52.3306	68.0972	1.45197	0.00243655	0.493794	0.263784	-0.773461	0.0625555	0.686996	0.0871759
Solyc06g068010.3.1	1130.23	963.044	865.686	1121.77	725.868	937.935	326.215	164.692	455.742	219.778	253.57	208.304	138.629	126.012	149.814	1.45084	1.98918e-05	1.5695	8.77466e-07	0.0659796	0.884713	0.452822	0.14477
Solyc02g069620.4.1	221.534	158.536	170.292	753.347	623.805	736.148	198.399	178.99	354.11	131.296	161.362	121.122	94.8515	100.893	118.684	1.44869	5.76146e-07	-0.357525	0.237981	-1.86301	1.79108e-11	0.203688	0.467956
Solyc04g054740.3.1	8337.9	6843.06	5886.66	40258.4	11977.2	30002.7	7554.44	10824.6	8207.64	259.738	443.747	281.177	372.11	474.324	770.472	1.44695	0.00074562	-0.259833	0.538439	-1.81425	1.08202e-05	-0.302061	0.27243
Solyc11g066410.2.1	3854.58	3175.44	3048.19	9080.13	5643.19	7200.8	1585.29	1854.5	3982.93	609.385	710.763	693.791	396.431	482.697	598.607	1.44322	3.58995e-05	0.378392	0.27894	-0.989026	0.00299455	0.208323	0.448479
Solyc03g114770.3.1	21.4015	16.5634	21.5405	14.7715	10.6633	7.47359	0	3.70689	3.20945	1.42713	0	1.66377	2.43209	1.67458	1.94564	1.43954	0.0357986	2.53929	0.000318549	0.398337	0.350784	-0.0342583	0.842615
Solyc03g095180.3.1	109.321	108.845	165.415	214.621	139.385	138.261	74.3998	41.3053	51.3512	104.181	38.4196	103.486	92.4195	74.1001	64.206	1.43564	0.00046016	1.11318	0.00359652	-0.243101	0.533753	0.0488202	0.879103
Solyc04g076845.1.1	92.5469	92.2819	117.863	83.4156	26.6583	67.2623	11.4461	13.2389	24.6058	11.4171	44.1826	11.6464	12.1605	10.8848	14.268	1.43433	0.0118392	2.40357	1.84517e-05	0.439191	0.296591	0.136402	0.494662
Solyc10g084380.1.1	355.727	411.719	403.174	625.617	278.008	470.836	72.4921	168.928	194.707	189.809	309.278	186.342	94.8515	101.731	215.966	1.43303	0.00146383	1.24977	0.00304043	-0.137843	0.753384	0.268248	0.312267
Solyc10g083940.1.1	80.9785	63.8874	51.2096	271.101	70.0733	302.68	78.2152	53.4851	62.0494	42.814	101.812	45.2545	19.4567	25.5373	31.1302	1.43301	0.00515081	0.0214272	0.973602	-1.42886	0.0037301	0.653369	0.10402
Solyc09g082170.4.1	24.2936	16.5634	26.4176	25.1985	24.3733	18.684	9.53844	4.766	8.55854	19.9798	7.68393	19.9652	24.3209	13.3966	15.5651	1.42593	0.00770112	1.51765	0.00240868	-0.00421356	0.997272	0.0108661	0.978875
Solyc11g073160.3.1	385.805	309.972	288.562	387.535	238.402	366.206	61.046	59.8398	184.009	59.9395	145.995	71.542	4.86418	16.7458	20.7534	1.42555	0.00429374	1.49349	0.00162817	-0.00294886	0.998183	2.34618	9.64486e-05
Solyc10g075020.3.1	1273.68	1015.1	1040.45	2538.96	1569.79	2029.08	564.675	635.996	972.464	171.256	207.466	235.922	184.839	167.039	214.668	1.42477	1.89784e-07	0.567718	0.0364961	-0.793827	0.00274297	0.0641795	0.846296
Solyc07g005870.3.1	263.759	243.719	273.118	127.73	169.852	108.367	28.6153	65.1353	42.7927	51.3767	34.5777	47.9165	17.0246	15.4898	19.4564	1.42466	1.51351e-05	2.38701	1.19317e-15	0.813271	0.0057116	1.22615	0.00200644
Solyc08g069010.4.1	353.992	369.127	322.295	729.017	490.513	545.572	150.707	164.692	304.898	132.723	151.758	124.117	92.4195	81.6357	109.604	1.4184	1.9214e-06	0.682749	0.0183086	-0.660734	0.0214478	0.305978	0.271228
Solyc08g067440.2.1	17.3525	7.09861	26.8241	18.2472	6.855	14.9472	0	1.58867	4.27927	0	3.84196	0.665507	0	0	0	1.41493	0.0541781	2.43712	0.00758938	0.116964	0.777611	0.0733275	0.300617
Solyc05g049980.3.1	880.931	830.537	853.493	406.651	150.81	358.732	169.784	43.9531	70.608	212.643	468.719	366.362	403.727	891.294	564.234	1.41473	0.00551976	3.06173	9.3341e-10	1.20653	0.0112527	-0.249431	0.301694
Solyc12g009190.2.1	49.1655	35.493	24.3855	218.097	80.7367	201.787	32.4307	55.0738	58.84	5.70853	1.92098	1.99652	0	0.418645	4.53982	1.41412	0.00913753	-0.293726	0.555736	-1.93249	0.000382064	0.0483941	0.76486
Solyc02g062400.3.1	4.04893	9.46481	8.1285	13.9026	11.425	14.9472	3.81537	2.64778	3.20945	2.85426	5.76294	3.99304	7.29627	1.67458	3.89127	1.41373	0.0354745	0.653892	0.233062	-0.405094	0.320779	0.0257678	0.897882
Solyc03g097950.4.1	2351.85	1661.07	1754.13	4060.43	2492.93	3314.54	917.598	848.878	1693.52	362.491	376.512	411.616	172.678	257.048	237.368	1.41372	7.17512e-06	0.664166	0.0284165	-0.658403	0.0301945	0.571181	0.0747705
Solyc07g053530.1.1	53.7929	47.324	47.1453	53.8725	38.0833	82.2095	19.0769	9.00245	26.7454	32.824	49.9455	59.8956	31.6172	34.7475	24.6447	1.41269	0.00253951	1.33146	0.00231235	-0.0884052	0.846417	0.255667	0.339083
Solyc12g019740.2.1	2819.21	2136.68	1971.97	2046.29	876.678	1890.82	415.876	265.307	622.634	274.009	1840.3	336.081	141.061	440.833	380.047	1.40913	0.0197134	2.12248	0.000580284	0.21769	0.60578	0.290851	0.172351
Solyc07g047940.4.1	392.167	269.747	247.919	821.122	362.553	541.835	87.7536	103.263	296.339	41.3868	128.706	25.2893	14.5925	27.6305	42.1554	1.40884	0.0154426	0.617084	0.223988	-0.471721	0.262841	0.224974	0.260455
Solyc02g069920.4.1	167.741	168	173.544	339.745	262.775	396.1	76.3075	59.8398	191.497	59.9395	97.9701	46.2527	29.1851	38.0967	38.9127	1.40709	0.00113077	0.516907	0.206435	-0.740929	0.0575542	0.397706	0.193448
Solyc02g068070.4.1	58.9986	42.5916	85.3493	33.0187	28.9433	29.8943	9.53844	5.82511	14.9774	49.9496	76.8393	76.2006	58.3702	97.9628	62.9089	1.40682	0.00417857	2.61554	1.03326e-08	0.853529	0.0311072	-0.0461755	0.888234
Solyc09g057580.4.1	212.858	132.507	171.918	357.123	255.92	321.364	34.3384	77.3151	179.729	49.9496	90.2861	48.582	38.9135	47.7255	73.2856	1.40565	0.00417447	0.641317	0.154103	-0.551421	0.180284	0.0456539	0.873592
Solyc01g066910.3.1	2147.09	1344	1785.83	232	20.565	138.261	49.5999	7.94333	9.62836	45.6682	278.542	287.499	77.8269	183.366	55.1263	1.40329	0.0406446	6.05243	4.22879e-10	3.26657	0.000549224	0.0735493	0.615561
Solyc12g019110.3.1	294.993	378.592	324.327	469.213	394.543	455.889	129.723	155.16	188.288	79.9194	72.9973	82.8556	34.0493	38.0967	66.8002	1.40244	3.03592e-08	1.00781	3.01448e-05	-0.352127	0.18283	0.558348	0.0582936
Solyc04g074750.3.1	669.23	515.832	551.519	1033.14	841.642	956.619	160.246	228.768	563.794	131.296	176.73	145.746	36.4814	43.9577	68.7458	1.4008	0.000779906	0.742756	0.0580026	-0.507381	0.173848	1.3549	0.00340917
Solyc08g007580.4.1	45.1166	44.9578	49.5839	89.4979	39.6067	78.4727	13.3538	19.5936	32.0945	15.6985	36.4986	18.6342	24.3209	24.7	22.0505	1.39922	0.00209422	0.91322	0.0304687	-0.354637	0.358268	-0.0197042	0.953513
Solyc03g095220.3.1	1634.61	1734.43	1681.38	1292.07	1000.07	1289.19	373.907	364.864	573.422	575.134	507.139	598.956	505.875	533.353	543.481	1.39912	6.46648e-12	1.91154	8.54563e-24	0.456534	0.0289955	0.0626885	0.848796
Solyc06g066670.4.1	101.223	68.6199	114.205	285.003	162.997	280.259	32.4307	27.0073	155.124	55.6581	109.496	96.4985	87.5553	84.1476	107.659	1.39861	0.0109097	0.275974	0.587159	-0.951339	0.0499032	-0.0181451	0.950783
Solyc08g081250.4.1	1035.37	1353.47	1186.36	3274.93	2099.91	2768.96	1051.14	1093.53	746.733	766.37	618.556	630.901	357.517	712.533	824.301	1.39584	1.01e-05	0.26834	0.426225	-1.08293	0.000337321	0.0361848	0.9163
Solyc07g042250.3.1	2828.46	2820.51	3190.03	5672.26	4646.93	5362.3	1539.5	1565.37	2591.1	1574.13	1256.32	1764.26	1442.23	940.694	1227.7	1.39399	6.52623e-08	0.589888	0.0212175	-0.74916	0.00308064	0.22538	0.392205
Solyc02g093300.3.1	47.4303	80.4509	143.468	71.2508	154.618	100.893	43.8768	23.3004	41.7229	108.462	109.496	97.164	119.172	102.987	150.462	1.39262	0.00271315	1.19056	0.00616261	-0.156976	0.719174	-0.0720825	0.801141
Solyc03g020030.3.1	294.415	231.888	556.396	196.374	147.002	179.366	53.4152	57.192	54.5607	413.868	555.164	140.755	111.876	223.556	152.408	1.38992	0.0045646	2.57858	5.35397e-08	0.773466	0.0708335	0.736535	0.0815389
Solyc03g046580.1.1	9.83311	11.831	8.94135	17.3782	11.425	3.73679	0	4.23645	3.20945	5.70853	7.68393	3.99304	7.29627	5.86102	5.83691	1.38821	0.0396783	1.2308	0.0493426	-0.124792	0.77929	-0.0272734	0.903348
Solyc03g111940.2.1	128.409	101.747	97.1356	265.018	160.712	235.418	41.9691	40.2462	119.82	5.70853	3.84196	2.99478	7.29627	0.837289	6.48545	1.3846	0.00876001	0.501298	0.292027	-0.643428	0.138863	-0.00708079	0.983158
Solyc01g091360.4.1	232.524	246.085	250.358	729.886	256.682	482.046	93.4767	152.512	231.081	22.8341	40.3406	29.9478	9.72836	15.9085	34.3729	1.38162	0.00304452	0.469895	0.282196	-0.742126	0.0732796	0.131632	0.582526
Solyc01g097460.3.1	4142.63	3369.47	3100.21	23024.4	12457.8	19700.4	4338.08	5821.41	9174.75	1108.88	1189.09	989.609	578.838	908.459	1251.69	1.38151	0.000131966	-0.772956	0.0250087	-2.29134	2.94211e-11	0.105343	0.721553
Solyc03g120850.4.1	3405.73	3480.68	3282.29	6276.15	5014.81	5597.72	1451.75	1767.66	2971.95	1415.71	1237.11	1417.53	571.541	694.95	823.004	1.37934	2.02545e-07	0.669157	0.0102779	-0.649136	0.0126103	0.84412	0.00310959
Solyc02g089250.4.1	1570.98	1982.88	1595.22	1591.85	807.367	1334.04	467.383	315.086	569.143	1190.23	1494.52	1517.69	1821.64	1500	1616.82	1.37428	4.08654e-06	1.87167	2.0332e-11	0.378579	0.211837	-0.118787	0.68305
Solyc08g076820.3.1	810.364	738.255	847.803	1322.48	1147.07	1311.61	114.461	166.28	751.012	57.0853	53.7875	37.2684	26.753	5.44238	47.3438	1.37422	0.0247048	0.836511	0.121816	-0.266279	0.513085	0.13127	0.466865
Solyc09g075790.3.1	9.83311	9.46481	9.7542	20.8539	10.6633	11.2104	7.63075	2.64778	5.34909	38.5326	44.1826	37.2684	55.9381	41.8645	57.7205	1.3732	0.0136995	0.855873	0.0871693	-0.369933	0.364667	-0.140132	0.601294
Solyc06g064550.3.1	345.894	347.832	375.943	1730	1357.29	2339.23	391.076	406.169	1014.19	279.718	461.036	292.158	126.469	240.302	357.348	1.37118	0.00201178	-0.614961	0.137282	-2.1969	3.70856e-07	0.160951	0.53693
Solyc02g087800.3.1	20.8231	4.7324	28.0433	13.0337	25.8967	11.2104	5.72306	4.766	5.34909	79.9194	76.8393	57.8991	51.0739	87.9154	83.6623	1.37067	0.0188278	1.68583	0.00268405	0.0819048	0.868851	-0.0257069	0.935216
Solyc10g054870.3.1	1597.59	1348.74	1175.38	9964.68	5850.36	8213.47	1304.86	1878.86	3980.79	168.402	205.545	147.41	26.753	73.6814	245.15	1.37003	0.0141367	-0.547623	0.259285	-2.2968	5.90501e-05	0.106947	0.619319
Solyc07g007860.1.1	49.1655	47.324	102.826	68.6441	13.71	59.7887	20.9846	9.532	10.6982	68.5023	103.733	146.079	116.74	77.8679	65.5031	1.36987	0.0176888	2.11059	0.000289558	0.260876	0.537811	0.0640573	0.801961
Solyc06g068690.4.1	19.0878	14.1972	23.9791	12.1648	9.14	11.2104	1.90769	3.17733	3.20945	62.7938	48.0245	44.2562	17.0246	32.6543	34.3729	1.36548	0.0256917	2.54239	2.36445e-05	0.62753	0.136513	0.429898	0.179197
Solyc03g119280.3.1	370.766	359.663	394.232	810.695	639.038	814.621	221.292	236.182	380.855	168.402	178.651	133.767	153.222	132.292	160.839	1.36375	2.75685e-08	0.39138	0.12376	-0.935794	7.53453e-05	0.0532038	0.875774
Solyc04g080380.3.1	4559.67	3163.61	2973.81	3745.01	1005.4	3079.12	740.183	538.558	996	251.175	1250.56	308.463	75.3948	184.622	204.94	1.36284	0.0183952	1.96824	0.000689016	0.198512	0.644716	1.52414	0.0173009
Solyc04g009540.1.1	2542.15	2349.64	2108.94	5890.36	3608.01	4850.36	1358.27	1411.8	2493.74	509.486	672.343	627.573	352.653	443.763	498.083	1.36038	2.97449e-06	0.370009	0.216527	-0.940513	0.00076836	0.291279	0.285134
Solyc02g093760.4.1	24.872	14.1972	60.9638	19.1161	12.9483	11.2104	3.81537	3.70689	4.27927	9.98992	17.2888	11.3136	41.3455	28.0492	24.6447	1.35958	0.0318352	2.91949	9.65018e-06	0.810866	0.093016	-0.46986	0.131565
Solyc10g007600.3.1	7740.39	6530.72	6261.79	9399.89	6977.63	8759.04	1722.64	1774.54	5248.52	10809.1	16026.7	11493.6	5182.79	5539.92	5617.05	1.3573	0.000541021	1.10541	0.00276252	-0.191018	0.624999	1.01135	0.0130811
Solyc01g058170.4.1	133.615	132.507	113.393	112.09	67.0267	89.683	20.9846	19.5936	41.7229	18.5527	61.4714	16.6377	9.72836	10.4661	27.2389	1.357	0.0115665	1.99133	0.000148771	0.261678	0.537375	0.200746	0.344203
Solyc07g062840.3.1	8.09785	16.5634	34.5461	8.68912	4.57	7.47359	1.90769	1.05911	0	1.42713	3.84196	4.3258	7.29627	2.09322	2.59418	1.35649	0.0648029	3.91937	0.000347041	0.654197	0.151037	0.00481005	0.985391
Solyc07g006030.4.1	3258.23	4578.6	3486.32	9458.98	4003.32	8684.31	2472.36	1665.98	2860.69	625.084	1198.69	456.205	170.246	360.034	819.761	1.35448	0.00888227	0.511045	0.279362	-0.615028	0.151931	0.192705	0.398454
Solyc03g063560.3.1	3685.68	4756.07	3754.15	13953.9	8318.16	12966.7	4048.11	4295.76	4186.2	1278.71	1653.97	1235.18	459.665	990.094	1474.79	1.35329	0.000225948	-0.0405216	0.942428	-1.39631	6.14819e-05	0.227252	0.390965
Solyc03g058190.3.1	3273.85	3471.22	2579.99	8585.72	4482.41	7634.27	2319.75	2842.65	2121.45	670.752	962.412	702.443	182.407	504.048	563.586	1.34974	0.000500075	0.290323	0.456598	-0.980927	0.00734694	0.578942	0.0985645
Solyc06g048730.3.1	1538.59	1687.1	1509.87	3128.95	2207.31	2679.28	610.46	547.031	1664.64	496.642	524.428	501.127	386.702	490.233	502.623	1.34914	0.000322494	0.636236	0.0724452	-0.593772	0.0928703	0.0518294	0.876809
Solyc05g053100.3.1	479.509	520.564	610.044	702.081	862.207	601.624	101.107	110.677	476.069	301.125	274.7	273.856	155.654	59.8662	84.9594	1.34898	0.00840737	0.993514	0.0363377	-0.228943	0.592296	1.13055	0.0309945
Solyc08g079180.3.1	13330.8	14578.2	10743.8	18293.2	8783.54	18358.9	6333.52	4315.88	4952.19	2070.77	3574.95	1699.04	556.949	1322.92	1712.81	1.3488	0.00209423	1.17045	0.00471249	-0.138792	0.745221	0.654818	0.0881311
Solyc02g093170.4.1	409.52	302.874	342.21	1464.99	970.363	1147.2	305.23	371.219	627.983	142.713	121.022	117.795	63.2344	95.8696	124.521	1.34837	3.15371e-05	-0.263351	0.443018	-1.67215	6.69763e-08	0.182635	0.511977
Solyc05g053760.4.1	474.881	326.536	375.943	1118.29	547.638	1434.93	370.091	296.022	443.974	79.9194	105.654	68.88	55.9381	66.9831	60.3147	1.34788	0.00013523	0.0778519	0.854725	-1.25914	0.000181045	0.181165	0.503813
Solyc08g079240.4.1	2574.54	2075.16	1754.94	6210.11	3582.88	5179.2	1245.72	1560.07	2502.3	463.818	585.899	536.731	131.333	241.977	359.294	1.34757	0.000392099	0.222366	0.578163	-1.06945	0.00299518	0.859034	0.0273234
Solyc07g017760.1.1	600.398	690.931	551.113	864.568	501.938	851.989	282.338	213.411	329.504	127.015	155.599	116.464	94.8515	105.498	126.466	1.34744	1.18484e-06	1.1013	2.61426e-05	-0.214097	0.491083	0.134127	0.640978
Solyc01g088600.4.1	650.142	553.691	657.19	635.175	471.472	560.519	137.353	219.236	261.035	138.432	201.703	183.014	109.444	131.873	136.843	1.34698	1.56269e-07	1.53215	1.84326e-10	0.136941	0.671635	0.297113	0.260455
Solyc10g078920.3.1	102.38	111.211	108.109	470.95	177.468	272.786	47.6922	54.0147	191.497	34.2512	42.2616	24.291	21.8888	27.6305	24.6447	1.34577	0.00806223	0.0934374	0.869071	-1.23091	0.0107415	0.076948	0.742641
Solyc08g067250.4.1	48.5871	33.1268	64.6216	116.434	62.4567	108.367	40.0614	38.6576	20.3265	39.9597	49.9455	36.2701	38.9135	59.0289	58.3691	1.34087	0.000936437	0.516036	0.185822	-0.713166	0.051656	-0.137964	0.614449
Solyc06g073090.3.1	1555.94	1334.54	1520.03	2297.4	1718.32	1894.55	520.799	364.334	1222.8	288.281	395.722	367.693	167.814	180.436	172.513	1.33855	0.000429178	0.960952	0.00766295	-0.297492	0.419419	0.747257	0.0474175
Solyc04g009940.4.1	240.622	234.254	288.562	687.309	526.312	616.571	162.153	173.694	340.202	149.849	115.259	167.375	214.024	191.321	168.622	1.33657	1.10951e-05	0.157478	0.655891	-1.1608	6.53891e-05	-0.20318	0.45987
Solyc02g037490.1.1	22.5583	21.2958	17.0699	20.8539	7.61667	14.9472	5.72306	2.64778	4.27927	1.42713	3.84196	2.32927	4.86418	7.95425	7.78254	1.33028	0.0310471	2.087	0.000990809	0.236942	0.57829	-0.290831	0.159723
Solyc03g112670.3.1	1171.88	875.495	849.429	816.777	703.018	904.304	251.815	213.94	438.625	283.999	418.774	337.079	277.258	303.099	315.842	1.32973	6.17563e-06	1.62237	3.81922e-09	0.20987	0.528222	0.106342	0.724877
Solyc10g085550.3.1	1783.26	1644.51	1572.05	3943.99	2821.21	3299.59	1138.89	805.454	1833.67	1193.08	998.91	1029.87	1111.47	1172.2	1430.04	1.32923	3.91737e-06	0.365332	0.218425	-0.916335	0.000945398	-0.107542	0.71693
Solyc05g055740.4.1	130.144	61.5212	69.9051	383.19	188.893	414.784	83.9382	55.0738	166.892	8.56279	24.9728	6.32232	7.29627	4.60509	10.3767	1.32635	0.0138798	-0.136035	0.796559	-1.59992	0.00283133	0.101725	0.578853
Solyc04g050440.3.1	691.788	842.368	372.692	3601.64	619.997	3153.85	1379.26	372.807	382.995	272.582	512.902	334.417	99.7157	215.183	154.354	1.3252	0.0229785	-0.0922493	0.864071	-1.56148	0.00771664	0.272482	0.201246
Solyc01g079400.3.1	308.297	253.184	259.706	526.561	204.888	377.416	106.83	118.62	171.171	91.3364	165.204	109.476	85.1232	123.5	89.4992	1.32467	0.000481653	0.936353	0.00881807	-0.305688	0.404022	0.0997713	0.733234
Solyc01g100920.3.1	72.8807	59.155	86.975	75.5954	140.147	108.367	40.0614	20.6527	55.6305	338.23	249.728	278.515	192.135	134.804	103.119	1.32456	0.00139116	0.835731	0.0316238	-0.381646	0.308674	0.775506	0.0414787
Solyc09g031780.3.1	1445.47	1798.31	1515.56	1429.36	1035.1	1419.98	566.583	446.945	487.837	710.712	470.64	536.066	588.566	550.936	652.436	1.32413	1.04852e-09	1.63364	7.57896e-16	0.262162	0.290072	-0.0397595	0.905686
Solyc11g006060.2.1	2026.78	2058.6	1858.99	2898.69	3461.01	2929.65	1026.34	969.616	1600.45	386.753	413.011	372.684	167.814	196.763	198.455	1.32233	2.25909e-10	0.69096	0.000716087	-0.596444	0.00441402	0.967779	4.79001e-05
Solyc09g090760.4.1	6.3626	4.7324	4.8771	17.3782	9.14	14.9472	3.81537	4.766	2.13963	18.5527	30.7357	15.3067	19.4567	11.3034	14.268	1.32183	0.0305698	0.303004	0.571331	-0.842199	0.0850596	0.12288	0.591494
Solyc07g051820.3.1	378.285	459.043	242.229	1824.72	814.983	1883.34	549.414	535.91	571.283	65.6481	63.3924	58.5646	60.8023	75.356	83.0138	1.32154	0.000108679	-0.548463	0.0991793	-1.98597	1.34151e-09	-0.0971775	0.739298
Solyc11g031960.2.1	269.543	222.423	180.453	368.419	239.163	298.943	101.107	105.382	131.588	32.824	11.5259	24.291	17.0246	28.4678	31.7787	1.32139	1.85182e-05	0.916056	0.00175437	-0.347167	0.262961	-0.0792198	0.791857
Solyc11g072790.2.1	9.83311	7.09861	17.8827	14.7715	6.09333	18.684	1.90769	4.23645	0	2.85426	1.92098	0.998261	4.86418	1.67458	4.53982	1.32094	0.0571622	1.70686	0.0288321	-0.00579553	0.991921	-0.062302	0.622722
Solyc10g079290.2.1	89.0764	115.944	117.05	102.532	84.545	74.7359	43.8768	32.3029	27.8153	95.6178	76.8393	78.1971	126.469	102.149	88.2021	1.32064	1.06017e-05	1.60878	3.66477e-09	0.208333	0.508658	-0.18582	0.486374
Solyc04g009200.3.1	4920.02	4330.15	4263.4	8822.93	5785.62	7522.16	2382.7	1998.01	4048.19	1411.43	1438.82	1377.93	1274.42	1401.62	1264.66	1.31844	8.82659e-07	0.632769	0.0160773	-0.629074	0.0172413	0.0541541	0.870995
Solyc05g005490.4.1	2151.14	1765.19	1470.04	6783.6	2959.84	5246.46	1280.06	1341.36	2625.33	333.949	643.529	478.167	162.95	290.121	378.75	1.31764	0.00197884	0.0336534	0.953819	-1.28948	0.00153013	0.368261	0.217821
Solyc06g048410.4.1	930.675	809.241	896.98	3306.21	2512.74	3280.9	976.736	1073.94	1429.28	612.24	714.605	721.41	386.702	684.065	713.4	1.31694	2.55605e-07	-0.373061	0.168683	-1.73684	1.3339e-12	0.107882	0.714784
Solyc07g061900.3.1	3818.72	3286.65	3203.85	7777.63	4899.04	6670.18	1848.55	2106.04	3414.86	615.094	770.314	676.155	615.319	514.514	652.436	1.31625	1.18484e-06	0.444625	0.105507	-0.823501	0.00169737	0.116811	0.692427
Solyc09g008270.3.1	440.176	390.423	338.959	1179.11	622.282	851.989	141.169	379.691	403.321	199.798	238.202	202.314	41.3455	82.0543	121.927	1.31533	0.00204286	0.261314	0.547425	-0.972065	0.0146182	1.0812	0.0174251
Solyc05g009370.4.1	2583.22	2089.36	2124.79	6863.54	3942.39	5309.98	1346.83	1669.16	2977.3	636.501	747.262	734.72	415.888	509.909	630.386	1.31416	5.05594e-05	0.15226	0.669623	-1.12981	0.000257315	0.229348	0.403285
Solyc02g081900.4.1	373.08	350.198	264.583	453.572	245.257	414.784	116.369	123.916	167.961	41.3868	63.3924	30.2806	21.8888	25.956	30.4816	1.31353	0.000128719	1.1791	0.000252423	-0.121761	0.756104	0.323412	0.256703
Solyc01g096940.4.1	263.759	312.339	334.081	204.194	127.96	186.84	55.3229	55.0738	79.1665	51.3767	48.0245	91.1745	58.3702	92.9391	94.0391	1.31247	0.000159597	2.19052	7.17903e-12	0.693787	0.0290263	-0.154477	0.587327
Solyc02g083410.4.1	672.7	539.494	505.186	1432.84	968.84	1165.88	299.507	293.374	665.426	129.869	247.807	99.1605	51.0739	96.7069	88.2021	1.31233	0.0016906	0.360922	0.379226	-0.846034	0.0290185	0.578049	0.113883
Solyc09g008840.4.1	64.7828	80.4509	69.9051	53.8725	44.9383	37.3679	30.523	14.298	10.6982	189.809	99.891	165.378	175.111	174.156	199.752	1.3066	0.00101316	1.9767	4.54489e-08	0.463157	0.172162	-0.128724	0.655904
Solyc02g087000.4.1	405.471	527.663	287.749	650.815	404.445	627.781	196.492	167.869	256.756	85.6279	136.39	85.1849	121.605	69.495	71.9885	1.30614	0.000187603	0.874983	0.00831526	-0.353179	0.301053	0.100263	0.734881
Solyc10g005500.3.1	82.1354	85.1833	77.6272	53.8725	46.4617	44.8415	13.3538	15.3571	25.6756	42.814	38.4196	46.5855	31.6172	23.8627	25.2933	1.30607	0.000159623	2.08876	8.80345e-12	0.627403	0.0270676	0.564132	0.0691238
Solyc01g150118.1.1	36.4403	40.2254	33.3269	18.2472	19.8033	33.6311	5.72306	5.82511	8.55854	4.2814	7.68393	1.99652	0	2.09322	3.89127	1.30587	0.0193819	2.22553	5.61374e-05	0.413839	0.312655	0.056886	0.753818
Solyc06g084480.3.1	347.629	477.973	371.066	623.01	434.15	624.044	200.307	187.992	242.849	108.462	134.469	105.15	53.506	75.7747	134.249	1.30371	3.24468e-05	0.842011	0.00498452	-0.395512	0.204708	0.169281	0.558842
Solyc01g088300.3.1	133.615	120.676	162.976	58.2171	53.3167	78.4727	26.7076	24.3596	13.9076	59.9395	57.6294	54.2388	9.72836	17.1644	39.5613	1.30201	0.00245071	2.60747	5.56198e-11	1.0169	0.00652903	0.999697	0.0206889
Solyc09g090460.3.1	197.241	194.029	166.228	349.303	281.817	422.258	110.646	135.566	154.054	98.4721	105.654	89.8434	92.4195	96.2883	90.1478	1.30075	2.23174e-09	0.426835	0.0563507	-0.845248	4.36639e-05	0.0317602	0.927329
Solyc09g066130.4.1	237.151	243.719	243.855	410.995	269.63	362.469	152.615	111.207	147.635	92.7636	92.2071	86.5159	58.3702	61.9594	73.9342	1.29994	2.14341e-08	0.797545	0.000361475	-0.465483	0.0441942	0.319191	0.228996
Solyc08g016170.3.1	854.324	925.185	833.172	1725.66	1288.74	1636.72	658.152	449.063	728.546	726.41	626.24	660.516	739.356	783.703	841.812	1.29988	3.67365e-10	0.487149	0.0203697	-0.782277	0.000112549	-0.161976	0.511567
Solyc02g083250.3.1	770.453	546.593	590.129	1411.98	853.067	1730.14	391.076	351.625	653.658	439.557	993.147	576.329	763.677	352.08	836.623	1.29926	0.00239142	0.357996	0.395346	-0.836115	0.0347502	0.0129244	0.975386
Solyc12g013580.3.1	659.975	686.199	655.97	1587.5	1041.96	1319.09	362.461	389.753	723.197	252.602	263.174	239.25	80.259	138.571	194.564	1.29857	0.00013523	0.381642	0.267172	-0.846754	0.00861255	0.597217	0.0758032
Solyc04g009900.4.1	146.918	144.338	122.334	210.277	415.108	437.205	76.3075	31.7733	221.452	198.371	213.229	221.281	199.431	71.1696	161.488	1.29856	0.0169313	0.215521	0.678988	-0.955312	0.0509614	0.113548	0.607781
Solyc06g084120.4.1	65.3612	61.5212	64.6216	35.6254	19.8033	14.9472	9.53844	9.00245	7.48872	51.3767	49.9455	39.5977	24.3209	38.9339	48.6409	1.29789	0.00553421	2.78703	5.91224e-11	1.18905	0.00144331	0.0916781	0.763954
Solyc03g007540.3.1	197.241	168	193.865	391.01	245.257	325.101	72.4921	103.263	179.729	48.5225	51.8665	64.8869	65.6665	46.0509	45.3982	1.29627	0.000158812	0.569712	0.0871253	-0.640538	0.0477502	0.0556304	0.861811
Solyc08g066360.3.1	276.484	338.367	316.199	676.014	425.772	571.729	188.861	168.399	285.641	178.391	144.074	182.682	160.518	196.763	244.502	1.29597	4.39442e-06	0.482946	0.0873287	-0.75835	0.00520681	-0.13947	0.625011
Solyc10g018300.3.1	11766.8	11570.7	9498.16	40083.8	21981.7	34165.5	8956.59	9167.67	16193.8	2274.85	3861.17	2089.03	797.726	1508.8	2430.75	1.29583	0.00223655	-0.0476623	0.918504	-1.37381	0.000710479	0.382746	0.208179
Solyc07g065110.1.1	54.3713	23.662	43.0811	52.1347	30.4667	29.8943	1.90769	12.1798	18.1869	271.155	472.561	909.083	1310.9	1356.83	568.774	1.29335	0.0239433	1.57003	0.00535712	0.0538984	0.917563	-0.298117	0.241447
Solyc01g080810.3.1	947.449	1097.92	889.258	1714.36	1098.32	1270.51	446.399	560.27	590.539	272.582	336.172	259.548	160.518	211.416	241.907	1.29188	4.04784e-08	0.828299	0.000279444	-0.423775	0.0824958	0.338365	0.186175
Solyc02g079390.4.1	219.22	168	150.784	214.621	134.815	212.997	83.9382	65.1353	60.9796	51.3767	94.1281	49.5803	63.2344	72.4255	46.0467	1.29076	0.00022752	1.28575	8.35777e-05	-0.0315187	0.945177	0.0217563	0.954151
Solyc06g082750.3.1	2653.2	2517.64	2507.24	7753.3	4816.02	6778.54	1529.97	2010.72	3780.74	754.953	860.6	895.44	457.233	519.957	591.473	1.29037	5.74889e-05	0.05389	0.881623	-1.22412	6.30606e-05	0.450758	0.135637
Solyc11g006680.3.1	524.625	567.888	515.754	819.384	696.925	949.145	234.646	330.443	382.995	251.175	340.014	230.598	148.358	164.946	233.476	1.28838	7.58844e-07	0.703893	0.0055996	-0.536384	0.0378767	0.402226	0.13447
Solyc03g082890.3.1	1094.37	989.072	916.489	3904.89	2325.37	3150.12	860.367	867.412	1824.04	285.426	380.354	316.449	170.246	217.695	245.15	1.28768	0.000101168	-0.209334	0.559859	-1.54633	9.16629e-07	0.369128	0.210668
Solyc02g080390.2.1	22.5583	35.493	101.2	26.9363	20.565	18.684	9.53844	6.88422	3.20945	22.8341	32.6567	21.9617	21.8888	37.678	38.2642	1.2868	0.0316357	2.87163	5.46005e-06	0.836338	0.0857463	-0.0742726	0.749826
Solyc10g007050.3.1	208.809	248.451	203.213	803.744	594.862	624.044	122.092	226.12	394.763	48.5225	48.0245	59.2301	41.3455	45.2136	68.7458	1.2842	0.000681365	-0.150241	0.718487	-1.49079	4.05064e-05	-0.000272628	1
Solyc06g066550.3.1	338.375	336.001	295.878	165.962	103.587	130.788	47.6922	33.362	71.6778	107.035	159.441	97.164	60.8023	69.0764	75.8798	1.28406	0.000205937	2.62795	6.24704e-17	1.1679	0.000166191	0.552305	0.0844239
Solyc10g082030.2.1	7820.79	6615.9	6292.68	23717	14696.4	19722.8	4887.5	6001.45	11187.1	1900.94	2406.99	2143.27	1391.16	1803.1	2136.31	1.28308	9.01001e-05	-0.0770767	0.843296	-1.38993	9.51508e-06	0.125577	0.656383
Solyc07g009170.4.1	123.203	106.479	105.671	270.232	182.8	283.996	70.5844	93.7313	112.331	32.824	48.0245	49.913	38.9135	42.7017	59.6662	1.28181	1.27291e-05	0.236649	0.465876	-1.021	0.000254041	-0.0507415	0.8768
Solyc06g051990.4.1	78.0864	73.3523	91.8521	53.0036	58.6483	70.9991	9.53844	20.1231	29.9549	19.9798	24.9728	15.9722	4.86418	5.02373	16.8622	1.28003	0.00604987	1.83721	3.28859e-05	0.284676	0.481023	0.382388	0.183483
Solyc12g014570.2.1	19.6662	11.831	21.947	9.55803	14.4717	18.684	3.81537	2.64778	5.34909	15.6985	9.60491	6.98782	17.0246	12.978	10.3767	1.27998	0.0321049	2.04416	0.000851836	0.253989	0.546585	-0.068698	0.773417
Solyc01g081490.3.1	1150.47	1336.9	1002.65	1868.16	1662.72	1636.72	511.26	532.733	928.602	332.522	401.485	249.565	158.086	177.924	294.44	1.27932	6.65529e-05	0.745605	0.015548	-0.457871	0.145606	0.389128	0.191613
Solyc02g080990.2.1	340.688	444.846	410.896	838.5	588.007	769.779	221.292	290.726	323.085	134.15	147.916	107.812	51.0739	64.4713	130.358	1.27861	0.000102096	0.451254	0.168973	-0.754706	0.0155022	0.348684	0.234529
Solyc01g103100.3.1	832.922	896.79	745.79	2356.49	1558.37	2122.5	818.398	563.447	964.975	252.602	349.619	217.621	211.592	246.163	326.218	1.27764	9.05176e-06	0.0718433	0.848237	-1.20569	1.25247e-05	0.0216549	0.959994
Solyc10g086660.2.1	696.415	735.889	666.131	1181.72	838.595	1158.41	223.199	324.088	647.24	186.954	186.335	145.746	111.876	106.336	121.278	1.27755	0.00021784	0.721241	0.0290822	-0.468259	0.158124	0.321378	0.261002
Solyc11g066870.3.1	2668.24	2837.08	2368.24	2903.9	1891.22	2574.65	806.952	882.24	1227.08	675.033	703.079	621.251	442.641	482.279	662.813	1.2741	2.042e-07	1.38635	1.92795e-09	0.0806699	0.814972	0.208991	0.419904
Solyc02g078230.2.1	344.737	577.353	418.618	386.666	299.335	459.626	160.246	120.739	163.682	251.175	301.594	209.635	160.518	214.765	222.451	1.27176	9.21405e-06	1.53289	9.592e-09	0.185111	0.573008	0.183082	0.504829
Solyc07g064830.3.1	160.222	198.761	210.528	136.419	114.25	127.051	41.9691	63.5467	34.2342	95.6178	63.3924	83.1884	65.6665	44.3763	75.2312	1.2699	0.000149977	1.91318	4.03521e-10	0.486319	0.116289	0.215311	0.43434
Solyc07g042970.4.1	61.3123	80.4509	86.1621	88.629	64.7417	59.7887	32.4307	27.0073	24.6058	28.5426	26.8937	42.2597	31.6172	40.6085	42.804	1.26938	0.000305082	1.37033	2.20788e-05	0.0418336	0.928819	-0.0840573	0.788513
Solyc04g053110.1.1	41.6461	47.324	12.1928	9.55803	14.4717	14.9472	9.53844	0	1.06982	54.231	117.18	111.14	34.0493	51.0746	25.9418	1.26885	0.0427833	3.31897	7.02255e-05	0.629927	0.16083	0.236135	0.209583
Solyc02g077280.4.1	434.97	437.747	437.72	463.13	513.363	500.73	152.615	179.519	252.477	218.351	255.491	185.011	97.2836	94.195	132.303	1.26884	4.88063e-08	1.1149	4.43598e-07	-0.145418	0.612817	0.90387	0.000496182
Solyc01g096010.4.1	338.953	544.226	373.911	194.636	299.335	272.786	89.6613	113.325	88.7949	261.165	145.995	166.377	150.79	128.943	124.521	1.26788	5.05594e-05	2.0201	2.38115e-12	0.603116	0.0405981	0.311058	0.26092
Solyc04g079790.3.1	3344.41	2834.71	2686.47	6514.23	4358.26	5354.82	1701.66	1703.58	3016.89	706.43	756.867	822.567	542.356	611.221	618.712	1.26768	1.18484e-06	0.428963	0.10531	-0.793901	0.00169349	0.228384	0.379504
Solyc08g082690.2.1	2232.69	1836.17	1696.83	5246.49	3282.02	4188.95	1083.57	1323.89	2467	362.491	468.719	437.238	221.32	280.492	340.486	1.26755	0.000127063	0.212728	0.563553	-1.02264	0.00120228	0.334218	0.245886
Solyc10g081240.3.1	1053.3	979.608	949.003	1720.45	1441.07	1494.72	473.106	564.506	828.039	473.808	366.907	418.937	401.295	347.056	376.156	1.26677	5.94647e-09	0.642106	0.00273785	-0.589844	0.00643893	0.112186	0.689276
Solyc01g006940.4.1	1051.56	1005.64	905.109	2237.45	1541.61	2040.29	478.83	521.083	1214.24	264.019	299.673	257.884	221.32	191.739	261.364	1.26598	0.000230805	0.361674	0.298331	-0.836358	0.0102382	0.121241	0.673714
Solyc01g103750.4.1	1145.27	1097.92	1006.72	2830.05	2502.07	2772.7	764.983	777.917	1637.89	529.466	595.504	608.939	646.936	663.97	701.077	1.26396	6.56386e-06	0.0275804	0.942964	-1.24486	3.97669e-06	-0.113575	0.696317
Solyc01g110520.3.1	2904.24	2766.09	2217.46	5603.61	2013.85	4106.74	1566.21	1411.8	1510.58	633.647	996.989	624.911	515.603	592.382	649.842	1.25817	0.000259576	0.727601	0.0272359	-0.443171	0.181725	0.156787	0.566545
Solyc11g044250.3.1	280.533	362.029	239.384	914.096	317.615	646.465	251.815	279.076	140.146	77.0651	92.2071	58.8974	29.1851	56.0984	84.3109	1.25792	0.00438715	0.301313	0.494293	-0.854995	0.0356754	0.102141	0.69799
Solyc03g082860.3.1	18.5094	44.9578	74.7822	53.0036	90.6383	89.683	26.7076	20.1231	32.0945	32.824	24.9728	41.9269	72.9627	48.9814	68.0972	1.25529	0.0108033	0.642216	0.161785	-0.448592	0.270557	-0.294592	0.256381
Solyc04g076800.3.1	456.372	397.522	358.467	552.628	373.978	478.31	129.723	129.741	266.385	68.5023	90.2861	53.9061	34.0493	19.6763	44.7496	1.2547	0.000964412	1.09	0.00237862	-0.142873	0.726514	0.802134	0.0457345
Solyc05g009570.3.1	1019.75	795.044	751.074	2517.24	1392.33	1760.03	471.199	564.506	1106.19	192.663	330.409	239.583	92.4195	143.595	131.655	1.25221	0.000799016	0.216484	0.589218	-0.976275	0.00530931	0.77499	0.0418779
Solyc04g072740.3.1	1398.04	1618.48	885.6	2168.8	726.63	1831.03	600.922	288.078	644.03	14.2713	11.5259	12.3119	29.1851	3.34916	16.2136	1.25048	0.0189882	1.08597	0.0328417	-0.126693	0.773676	-0.0260577	0.915628
Solyc01g057320.3.1	5.20576	18.9296	18.2891	11.2959	4.57	11.2104	3.81537	0.529556	2.13963	9.98992	11.5259	9.3171	9.72836	11.3034	9.72818	1.25045	0.0551489	2.50483	0.00235045	0.250881	0.532336	-0.00443845	0.990078
Solyc04g055200.3.1	363.247	293.409	378.788	570.875	371.693	496.994	207.938	167.869	209.684	194.09	190.177	186.675	245.641	309.378	278.226	1.24951	1.4663e-08	0.811016	0.000129962	-0.410112	0.0698409	-0.457708	0.0542011
Solyc03g120230.3.1	392.167	354.93	334.488	557.842	428.818	485.783	124	155.16	294.2	149.849	124.864	130.439	99.7157	64.8899	88.8507	1.24901	8.8616e-05	0.833945	0.00586607	-0.352571	0.269988	0.47031	0.124711
Solyc08g013850.1.1	75.1944	101.747	98.7613	103.401	53.3167	70.9991	34.3384	31.7733	17.1171	22.8341	38.4196	20.298	7.29627	15.9085	21.402	1.2482	0.00401074	1.59135	9.76582e-05	0.167864	0.691789	0.220153	0.378256
Solyc12g089210.2.1	391.589	328.902	406.019	1275.56	605.525	1225.67	368.184	256.305	562.724	196.944	274.7	184.013	209.16	195.507	177.053	1.24778	0.000458536	-0.0573111	0.891914	-1.33281	9.29321e-05	0.0662334	0.836594
Solyc07g006020.3.1	36.4403	26.0282	13.412	72.1197	73.8817	82.2095	22.8922	25.9482	32.0945	28.5426	30.7357	36.2701	9.72836	28.8865	25.2933	1.24753	0.00430357	-0.0949209	0.847492	-1.40888	0.000848444	0.150648	0.566608
Solyc08g007040.3.1	3157.58	2231.33	2152.02	16985.5	8574.08	12301.5	2420.86	3228.7	8194.8	520.903	706.921	589.306	260.234	329.055	538.941	1.24611	0.00637364	-0.72441	0.0866132	-2.18068	7.75417e-07	0.234208	0.350197
Solyc05g008270.3.1	344.737	347.832	321.482	567.4	481.373	579.203	173.6	209.704	273.873	121.306	140.232	139.756	72.9627	100.893	90.7963	1.24511	1.08939e-09	0.581198	0.00397306	-0.632336	0.00153341	0.452065	0.0606044
Solyc08g067840.3.1	277.641	215.324	292.22	867.174	680.168	709.991	171.692	178.46	502.814	169.829	165.204	160.72	136.197	124.756	140.734	1.24465	0.000961079	-0.0927482	0.830966	-1.3817	0.000139418	0.116324	0.686979
Solyc04g011700.2.1	178.153	168	164.602	162.487	133.292	179.366	49.5999	61.958	72.7476	81.3465	94.1281	67.8817	85.1232	54.0052	71.34	1.24441	3.78398e-06	1.39989	1.29376e-08	0.109927	0.737683	0.131204	0.644014
Solyc10g086565.2.1	17.931	11.831	19.102	17.3782	20.565	7.47359	3.81537	3.70689	6.4189	11.4171	32.6567	10.3154	14.5925	12.5593	6.48545	1.2441	0.040232	1.49404	0.0145944	0.0160204	0.981344	0.11283	0.576751
Solyc07g064950.3.1	1234.92	1303.78	1211.96	1612.7	1427.36	1446.14	421.599	495.135	866.552	305.406	272.779	247.236	204.296	131.036	191.969	1.24244	1.0171e-05	1.01018	0.000162797	-0.209177	0.515279	0.479702	0.0951209
Solyc07g005580.4.1	186.829	186.93	162.976	344.089	308.475	418.521	122.092	116.502	187.218	77.0651	117.18	101.823	75.3948	76.1933	90.1478	1.24236	1.11618e-06	0.300805	0.269726	-0.914162	0.000168446	0.16091	0.564111
Solyc04g009420.3.1	513.057	433.015	355.216	1368.54	841.642	1083.67	284.245	270.073	630.123	115.598	205.545	109.143	34.0493	64.8899	117.387	1.23999	0.00545191	0.102917	0.836785	-1.11177	0.00886575	0.44138	0.171644
Solyc08g081770.3.1	350.521	345.465	328.798	1012.28	837.072	911.778	278.522	325.677	498.535	141.286	182.493	113.802	77.8269	95.8696	125.818	1.23957	6.35734e-06	-0.0984644	0.768243	-1.35959	2.16606e-07	0.306386	0.261235
Solyc10g047530.2.1	64.2044	73.3523	61.3702	106.007	57.125	149.472	24.7999	22.2413	57.7701	17.1256	13.4469	12.6446	4.86418	18.839	11.6738	1.23788	0.0106126	0.719126	0.111987	-0.36972	0.355993	0.0203723	0.944629
Solyc06g008180.3.1	27.1857	23.662	24.3855	29.543	20.565	18.684	7.63075	3.70689	11.768	1.42713	5.76294	3.66029	2.43209	1.67458	5.18836	1.23768	0.0263347	1.50825	0.00620259	0.0489015	0.929433	0.0195797	0.929151
Solyc03g098240.3.1	128.987	144.338	105.264	56.4793	66.265	41.1047	36.2461	13.7684	14.9774	129.869	55.7085	73.8713	58.3702	59.4475	93.3905	1.23721	0.0063704	2.52903	4.08449e-09	0.946648	0.0181316	0.0928124	0.746516
Solyc01g096870.4.1	1221.04	1204.4	940.468	3082.9	2250.72	2720.39	789.783	1197.85	1289.13	449.547	462.957	391.984	355.085	329.473	405.341	1.23594	6.7186e-08	0.0305246	0.922177	-1.20858	4.32741e-08	0.162892	0.540171
Solyc12g013700.2.1	504.959	255.55	655.564	17.3782	3.04667	0	5.72306	1.05911	0	49.9496	74.9183	53.9061	2.43209	5.02373	4.53982	1.23527	0.0595966	7.99058	3.30046e-20	5.72529	2.67979e-17	3.51124	5.27524e-06
Solyc07g018360.3.1	7356.9	7891.28	6147.18	8689.12	5941	7645.48	3244.98	2425.36	3242.62	1541.3	1922.9	1305.39	724.763	894.225	1384	1.23312	1.35428e-05	1.21396	7.3001e-06	-0.0474146	0.912634	0.48898	0.0853113
Solyc11g007200.3.1	509.586	494.536	378.788	763.774	981.788	676.36	371.999	270.603	355.179	842.008	1060.38	1101.41	663.961	727.186	511.054	1.23098	5.46439e-07	0.439674	0.0772228	-0.752953	0.00158937	0.546232	0.0323577
Solyc04g051580.4.1	400.844	352.564	415.367	838.5	610.095	680.096	211.753	294.962	359.459	125.588	115.259	129.108	114.308	152.387	147.22	1.22992	8.21182e-08	0.400224	0.0921661	-0.800339	0.000327817	-0.108897	0.710448
Solyc12g027800.1.1	80.4001	82.8171	69.4987	139.026	110.442	149.472	51.5076	44.4827	63.1192	17.1256	19.2098	20.6307	14.5925	12.978	12.9709	1.22921	1.03759e-05	0.500866	0.0722916	-0.683675	0.00857416	0.268973	0.334175
Solyc05g009530.3.1	574.369	582.086	608.418	1260.79	872.87	1363.93	429.23	377.044	602.307	890.53	564.769	562.353	882.849	816.357	747.773	1.22583	6.11911e-06	0.297069	0.302801	-0.897178	0.00059292	-0.161003	0.560862
Solyc12g070270.2.1	172.369	255.55	204.838	596.943	447.86	549.309	223.199	206.527	216.103	95.6178	84.5232	95.5003	46.2097	100.893	114.144	1.22295	6.4439e-06	-0.0384038	0.90663	-1.27748	8.12908e-07	0.00447969	0.994492
Solyc11g017200.2.1	1267.31	1138.14	1010.78	2179.23	1596.45	1812.34	524.614	664.592	1076.24	403.878	432.221	387.325	228.617	210.16	245.15	1.2229	3.80761e-06	0.546174	0.0374484	-0.630881	0.015093	0.688112	0.0135735
Solyc09g072690.1.1	43.3814	23.662	13.0056	178.996	143.193	201.787	43.8768	60.3693	86.6552	59.9395	80.6812	91.5072	34.0493	46.8882	50.5865	1.22066	0.00390748	-1.09503	0.00911645	-2.57152	2.69865e-09	0.366122	0.224389
Solyc04g054270.4.1	106.429	87.5495	97.9485	147.715	161.473	156.945	34.3384	63.0171	84.5156	48.5225	40.3406	39.2649	24.3209	29.7238	31.7787	1.21891	2.85376e-05	0.597356	0.035751	-0.569207	0.039754	0.289069	0.299309
Solyc06g065970.1.1	8962.59	7538.72	7258.35	11348.9	6467.31	8990.72	4956.17	2807.7	3051.12	1592.68	2118.84	1855.1	1957.83	2341.48	2058.48	1.21783	1.19655e-05	1.06854	4.94219e-05	-0.138269	0.688203	-0.0999705	0.730401
Solyc09g025260.4.1	284.003	373.86	327.172	410.995	286.387	358.732	122.092	126.034	180.799	82.7736	69.1553	84.5194	99.7157	59.4475	74.5827	1.21692	6.27279e-06	1.13199	7.31857e-06	-0.0867625	0.805589	0.0483922	0.887051
Solyc06g084450.4.1	60.1555	49.6902	141.436	66.9062	35.7983	44.8415	19.0769	18.5344	13.9076	19.9798	13.4469	21.2962	31.6172	33.9102	21.402	1.21605	0.0138	2.16341	6.67616e-06	0.528664	0.198456	-0.162164	0.497176
Solyc06g007760.4.1	1590.65	1398.43	1394.04	3061.18	2115.15	2851.17	766.89	809.691	1649.66	595.114	662.739	639.22	372.11	419.063	457.224	1.21563	4.38512e-05	0.396795	0.19137	-0.768967	0.00733107	0.401219	0.159358
Solyc04g076390.3.1	485.293	440.114	430.404	745.527	584.198	661.412	202.215	257.894	362.668	184.1	205.545	179.021	131.333	136.897	154.354	1.21295	5.67876e-08	0.676431	0.00193138	-0.498252	0.0261492	0.292245	0.240064
Solyc12g015640.2.1	548.919	664.903	463.325	385.797	290.195	508.204	236.553	82.0811	131.588	114.171	180.572	106.814	53.506	75.7747	99.2274	1.21278	0.00265603	1.80192	2.89569e-06	0.354762	0.34862	0.376248	0.215006
Solyc04g078590.3.1	87.9196	68.6199	147.939	112.959	102.825	104.63	17.1692	46.0713	53.4909	58.5124	40.3406	56.2353	60.8023	72.8442	96.6332	1.20975	0.00304208	1.23056	0.00137106	-0.0278982	0.956512	-0.238898	0.376428
Solyc11g012280.2.1	738.64	608.114	607.199	841.107	544.592	616.571	253.722	261.071	308.107	155.557	284.305	184.678	148.358	176.668	147.868	1.20771	4.9016e-06	1.19525	1.55515e-06	-0.0290755	0.942981	0.230447	0.382308
Solyc08g075510.4.1	23.7151	40.2254	24.3855	29.543	46.4617	44.8415	11.4461	16.9458	13.9076	29.9698	21.1308	23.2927	31.6172	18.839	22.0505	1.20748	0.00479904	0.757857	0.059647	-0.362631	0.329154	0.0409564	0.897935
Solyc10g086530.1.1	28.3425	33.1268	26.4176	13.0337	47.985	33.6311	11.4461	11.6502	6.4189	2.85426	3.84196	4.9913	4.86418	9.62883	16.2136	1.20653	0.0297475	1.24345	0.0217009	-0.0531279	0.915118	-0.286581	0.191772
Solyc07g066110.1.1	40.4893	30.7606	19.102	62.5617	48.7467	33.6311	7.63075	13.7684	25.6756	1.42713	0	0	0	0.418645	0	1.20627	0.0270235	0.636842	0.205121	-0.377971	0.360051	0.000778922	0.983786
Solyc04g074630.4.1	190.3	222.423	176.389	411.864	309.237	373.679	129.723	114.914	202.196	104.181	69.1553	78.5298	87.5553	66.9831	88.8507	1.20585	1.77338e-05	0.350896	0.228963	-0.816871	0.00236567	0.032527	0.926615
Solyc02g085430.4.1	31.2346	16.5634	34.9526	11.2959	13.71	14.9472	0	4.766	4.27927	2.85426	5.76294	2.66203	2.43209	2.93051	6.48545	1.20542	0.0489353	2.7307	4.74211e-05	0.697191	0.133691	-0.0378055	0.853856
Solyc09g055545.1.1	102.38	78.0847	51.616	85.1534	50.27	59.7887	41.9691	18.0049	4.27927	22.8341	36.4986	34.2736	29.1851	9.62883	17.5107	1.20537	0.028326	1.63329	0.00366524	0.109169	0.816354	0.152409	0.433404
Solyc03g081320.3.1	784.335	674.368	635.649	2177.49	1072.43	1378.88	404.43	446.945	890.088	198.371	393.801	194.328	145.925	238.627	274.335	1.20126	0.00344464	0.212562	0.627679	-0.940972	0.0156863	0.0743503	0.799517
Solyc12g039170.1.1	78.6649	120.676	90.6328	49.528	42.6533	37.3679	11.4461	19.5936	16.0473	0	1.92098	0.332754	0	2.51187	0.648545	1.20039	0.00534089	2.4247	1.05978e-09	0.934725	0.01115	-0.0954215	0.423992
Solyc09g008260.3.1	208.809	198.761	241.417	397.962	314.568	328.838	144.984	125.505	169.031	62.7938	90.2861	70.211	48.6418	59.4475	74.5827	1.20017	1.69989e-07	0.54903	0.0164516	-0.617857	0.0056296	0.127662	0.651943
Solyc06g007350.4.1	482.401	399.888	416.586	1057.47	716.728	837.042	211.753	326.736	500.675	251.175	249.728	255.222	72.9627	95.0323	145.274	1.19983	0.000304231	0.273307	0.432409	-0.88126	0.00549803	1.08991	0.00284765
Solyc10g055630.2.1	3221.21	2515.27	3015.27	3115.92	1604.83	2907.23	1215.2	583.041	1192.85	2688.72	3471.21	3255.66	2108.62	3580.25	3818.63	1.19864	0.000840789	1.45041	1.95258e-05	0.137585	0.72997	-0.00688315	0.991668
Solyc04g082420.3.1	337.796	416.452	417.399	172.914	338.18	127.051	47.6922	68.8422	120.889	162.693	101.812	87.1814	92.4195	74.9374	46.0467	1.1932	0.00713164	2.16423	4.85618e-07	0.621689	0.120133	0.273589	0.298749
Solyc07g042560.4.1	36.4403	33.1268	97.542	27.8052	25.135	33.6311	13.3538	10.5911	4.27927	31.3969	24.9728	25.9548	75.3948	41.8645	41.5069	1.19143	0.0251772	2.45733	5.33041e-06	0.697565	0.112087	-0.291104	0.25146
Solyc05g005865.1.1	135.928	111.211	98.3549	145.977	131.768	85.9462	47.6922	39.7167	66.3287	39.9597	42.2616	36.2701	29.1851	35.1661	43.4525	1.19101	0.000202943	1.10797	0.000206482	-0.0932378	0.810622	0.0280993	0.935118
Solyc12g094720.3.1	467.94	451.945	382.446	1345.94	813.46	1072.46	326.215	315.615	627.983	87.055	103.733	82.8556	19.4567	32.2356	61.6118	1.19062	0.0014722	0.0294564	0.95168	-1.16429	0.00113394	0.934507	0.02467
Solyc02g069930.1.1	82.1354	89.9157	71.9373	112.959	81.4983	78.4727	36.2461	21.1822	50.2814	0	3.84196	2.99478	2.43209	1.67458	1.29709	1.19013	0.00383242	1.06521	0.00604857	-0.123345	0.771164	0.0620309	0.723764
Solyc04g049840.4.1	550.654	674.368	563.712	655.16	378.548	612.834	230.83	172.106	254.617	303.979	338.093	193.995	109.444	150.293	236.719	1.18596	0.000644111	1.35547	3.45683e-05	0.0964736	0.837019	0.453901	0.145968
Solyc02g090960.1.1	87.9196	61.5212	106.483	136.419	87.5917	67.2623	26.7076	34.4211	53.4909	12.8442	19.2098	14.9739	12.1605	14.6526	11.0253	1.18495	0.00278216	1.05051	0.00485634	-0.131343	0.755003	0.0691738	0.805536
Solyc12g043020.2.1	625.848	582.086	665.724	701.212	645.132	754.832	272.799	236.711	386.204	503.778	461.036	480.163	622.615	607.035	541.535	1.18336	2.02492e-09	1.04497	2.23471e-08	-0.137515	0.588002	-0.218538	0.329689
Solyc04g005010.4.1	54.3713	66.2536	62.1831	125.123	112.727	134.525	66.7691	48.1896	40.6531	42.814	57.6294	33.6081	38.9135	42.7017	36.3185	1.18331	5.7697e-05	0.226646	0.487972	-0.93553	0.000674355	0.0424022	0.902447
Solyc07g007700.3.1	242.357	194.029	212.967	283.265	249.065	272.786	85.8459	98.4973	149.774	74.2109	72.9973	99.1605	80.259	75.356	65.5031	1.18294	3.83759e-06	0.910879	0.000173384	-0.251111	0.367207	0.119838	0.681543
Solyc06g082760.4.1	417.618	359.663	347.9	968.837	719.775	964.093	196.492	260.012	581.981	104.181	99.891	145.081	97.2836	60.2848	68.7458	1.18137	0.00189944	0.0930871	0.835092	-1.07604	0.00304389	0.313589	0.266587
Solyc02g083140.3.1	530.409	627.043	537.701	588.253	494.322	601.624	215.569	216.588	274.943	138.432	147.916	124.117	60.8023	73.6814	118.684	1.18014	8.25946e-07	1.21259	6.76453e-08	0.00997268	0.987909	0.496664	0.0646218
Solyc02g068090.3.1	3564.79	2922.26	2895.78	9530.23	5777.24	8187.31	2329.29	2594.82	4637.66	766.37	906.703	943.356	428.048	647.643	747.124	1.18002	0.000243746	-0.0201843	0.954832	-1.21906	7.53744e-05	0.291259	0.29589
Solyc09g098590.4.1	205.338	212.958	173.137	393.617	167.567	306.417	118.277	101.145	124.099	117.025	176.73	165.378	114.308	239.046	160.191	1.17967	0.00128876	0.684152	0.0510163	-0.415287	0.232817	-0.0719702	0.820566
Solyc02g086910.4.1	1342.51	1178.37	1014.44	4664.32	3420.64	3535.01	1043.51	948.434	2566.49	416.722	656.976	390.32	386.702	434.134	556.452	1.17862	0.00209423	-0.305912	0.439899	-1.57796	1.93589e-05	0.0306439	0.934527
Solyc01g100750.2.1	238.887	158.536	193.865	193.767	95.97	156.945	57.2306	60.3693	60.9796	22.8341	13.4469	17.9687	17.0246	23.4441	25.9418	1.17774	0.000507786	1.65966	1.23602e-07	0.334185	0.313564	-0.120911	0.659788
Solyc09g074420.4.1	467.94	463.776	568.995	929.736	677.122	922.988	316.676	328.854	416.159	191.236	270.858	187.007	131.333	116.383	178.35	1.1776	3.3605e-06	0.465531	0.0673496	-0.672006	0.00637429	0.43663	0.103489
Solyc01g095690.2.1	166.006	127.775	160.538	171.176	108.157	130.788	13.3538	33.8916	82.3759	29.9698	92.2071	19.2997	29.1851	31.817	19.4564	1.17725	0.0315016	1.50227	0.00706073	0.0670513	0.894896	0.138471	0.487886
Solyc09g065270.3.1	2203.19	1665.81	1622.45	5026.66	3496.05	4065.63	1405.97	1602.44	2281.92	405.305	413.011	463.858	209.16	247.419	321.03	1.17472	5.06338e-06	0.0514888	0.882461	-1.12597	5.17832e-06	0.57036	0.0396965
Solyc06g074900.3.1	275.905	267.381	241.01	364.074	261.252	298.943	99.1997	109.618	175.45	49.9496	48.0245	45.5872	38.9135	28.8865	44.7496	1.17275	3.09101e-05	0.960394	0.000305871	-0.194884	0.540834	0.179357	0.51542
Solyc10g006030.3.1	3004.88	2948.29	2842.94	7464.82	4515.92	6262.87	1686.4	2127.22	3705.85	692.159	660.818	695.455	372.11	428.692	549.318	1.17138	0.000139931	0.198874	0.561544	-0.944102	0.00132007	0.385124	0.181367
Solyc09g005250.3.1	692.945	724.058	676.291	419.685	434.15	538.098	137.353	202.29	237.499	122.733	132.548	125.115	51.0739	77.4492	98.5789	1.17136	1.83722e-06	1.80275	1.50976e-15	0.537604	0.0247684	0.536079	0.0508685
Solyc03g111680.3.1	99.4879	137.24	110.548	200.719	76.1667	153.209	61.046	51.8965	57.7701	37.1054	53.7875	49.913	34.0493	39.7712	42.804	1.17102	0.00156419	0.909329	0.00937925	-0.224207	0.549442	0.0915141	0.758065
Solyc01g100650.3.1	823.089	790.311	685.233	2837	2006.99	2283.18	759.26	880.651	1324.43	336.803	380.354	277.516	155.654	223.138	293.791	1.17096	5.1057e-05	-0.331099	0.271606	-1.56006	1.54879e-08	0.344546	0.218125
Solyc03g031530.4.1	11.5684	4.7324	7.31565	66.9062	51.0317	82.2095	11.4461	26.4778	31.0247	21.407	15.3679	31.6116	17.0246	19.2577	10.3767	1.17074	0.0110141	-1.26571	0.00968687	-2.77918	3.95714e-08	0.180534	0.45987
Solyc01g095980.3.1	408.363	378.592	319.044	1118.29	592.577	807.147	337.661	348.977	364.808	148.422	161.362	104.152	82.6911	109.266	125.169	1.17023	3.41666e-05	0.0644426	0.861074	-1.10611	4.2824e-05	0.183229	0.526861
Solyc09g082760.3.1	428.029	265.015	134.933	1438.05	1105.18	1270.51	349.107	462.832	655.798	599.395	655.055	1132.03	603.159	828.079	580.448	1.16987	0.00453381	-0.699508	0.0778773	-2.07265	3.40995e-07	0.0823452	0.780338
Solyc02g087400.1.1	1311.27	984.34	1049.39	3283.62	2716.1	2963.28	648.614	559.74	2184.57	393.888	572.452	360.705	415.888	378.455	370.319	1.16987	0.00692921	-0.0133407	0.978365	-1.20999	0.00374595	0.0546285	0.85585
Solyc02g087150.3.1	1743.35	1599.55	1580.99	4627.83	2965.93	4117.95	1011.07	1219.57	2540.82	386.753	355.382	381.336	252.937	249.094	301.574	1.1694	0.000340144	0.0387078	0.925115	-1.13602	0.000285348	0.254478	0.35887
Solyc02g049070.4.1	610.81	574.987	582.001	1223.43	909.43	1109.83	421.599	373.337	600.168	246.894	265.095	271.194	277.258	271.282	291.845	1.16817	1.7225e-08	0.326348	0.137184	-0.823792	3.95202e-05	-0.0647011	0.835353
Solyc08g075240.3.1	113.948	144.338	158.506	120.779	38.845	63.5255	20.9846	31.2438	26.7454	22.8341	19.2098	15.6394	12.1605	9.21018	27.2389	1.16626	0.0168897	2.21344	4.33368e-06	0.600424	0.149933	0.0371857	0.891577
Solyc05g052600.4.1	5125.94	4853.08	3698.88	23143.5	14726.1	20541.2	6226.69	7998.41	9375.88	1050.37	1444.58	1010.57	483.986	878.316	1304.87	1.16614	0.000879027	-0.695279	0.038177	-2.00277	2.73675e-09	0.17413	0.531795
Solyc01g067750.3.1	736.326	823.438	664.912	900.193	611.618	766.043	358.645	261.071	361.598	482.371	389.959	378.008	381.838	472.65	457.224	1.16602	1.84812e-07	1.14584	5.45339e-08	-0.0315924	0.928504	-0.0521753	0.875579
Solyc03g059180.4.1	1083.96	1180.73	989.645	3569.49	2470.08	2795.12	1056.86	1149.67	1454.95	406.733	432.221	372.018	133.765	272.538	359.294	1.16561	0.000128572	-0.148786	0.664762	-1.35617	3.21748e-06	0.424114	0.148957
Solyc09g090410.3.1	2602.3	2278.65	2332.47	6031.99	3620.96	4951.25	1356.37	1571.19	3070.38	453.828	632.003	548.045	286.987	371.338	403.395	1.16517	0.000419635	0.231153	0.516796	-0.896355	0.00447363	0.367102	0.208066
Solyc03g112150.1.1	7934.74	7784.8	6554.42	15762.9	8963.29	15320.9	5564.72	4200.44	6576.17	1197.36	2120.76	1177.28	532.628	846.918	985.14	1.16197	0.000702238	0.390621	0.262733	-0.707229	0.0301945	0.709471	0.0409788
Solyc01g094090.4.1	17.931	2.3662	12.5992	20.8539	17.5183	18.684	0	2.64778	8.55854	4.2814	19.2098	12.9774	0	5.02373	11.0253	1.16093	0.0595348	0.857423	0.154499	-0.198482	0.605084	0.0922951	0.552616
Solyc11g010300.2.1	574.369	558.424	498.684	918.44	575.058	762.306	318.584	229.827	401.182	186.954	195.94	163.049	68.0985	56.0984	92.742	1.16046	4.97972e-05	0.726365	0.00840244	-0.388342	0.182124	1.20771	0.000207095
Solyc03g096780.1.1	1109.41	884.959	873.408	699.474	2513.5	1618.03	623.814	255.775	811.991	1056.08	1273.61	439.567	629.912	1003.91	1206.94	1.15966	0.0194536	0.564168	0.228463	-0.433197	0.294894	-0.00764628	0.983158
Solyc06g068550.4.1	60.7339	70.9861	80.4722	80.8088	60.1717	74.7359	38.1537	18.0049	35.304	108.462	88.3651	117.462	192.135	208.904	142.031	1.15918	0.00114003	1.20971	0.000273187	-0.00670172	0.99284	-0.57781	0.0612424
Solyc02g069500.1.1	48.0087	52.0564	45.1132	134.681	106.633	123.314	68.6767	49.2487	34.2342	69.9295	96.0491	67.549	43.7776	85.4035	58.3691	1.15917	0.000589025	-0.0404519	0.921329	-1.22802	0.000132172	0.104496	0.730116
Solyc02g083640.4.1	96.0174	127.775	282.872	56.4793	24.3733	33.6311	19.0769	10.5911	11.768	17.1256	23.0518	21.629	60.8023	51.4933	33.0758	1.15805	0.0237607	3.56239	6.12418e-12	1.94326	8.31062e-05	-0.63418	0.106664
Solyc11g065250.1.1	24.2936	61.5212	42.2682	8.68912	15.995	37.3679	3.81537	4.23645	6.4189	9.98992	15.3679	5.65681	0	5.44238	5.83691	1.15613	0.048407	2.80264	6.23139e-05	0.604553	0.167595	0.135	0.419864
Solyc02g091780.1.1	125.517	198.761	137.778	180.734	119.582	153.209	51.5076	46.0713	74.8872	47.0954	44.1826	21.2962	17.0246	17.1644	43.4525	1.15567	0.00775771	1.25344	0.00253851	0.00963576	0.99217	0.118532	0.639223
Solyc04g050540.4.1	629.897	719.325	626.301	494.411	491.275	594.15	185.046	259.482	224.662	164.12	159.441	171.368	68.0985	66.9831	108.956	1.15403	2.35542e-07	1.50596	3.60401e-13	0.29069	0.228749	0.912032	0.000424617
Solyc09g091600.4.1	426.294	473.24	371.473	176.389	671.028	560.519	131.63	198.583	166.892	265.447	240.123	87.8469	143.493	326.124	351.512	1.15275	0.0191563	1.12084	0.019074	-0.0725472	0.879025	-0.111801	0.626141
Solyc05g056260.2.1	507.273	504.001	433.249	963.624	779.185	908.041	322.399	369.63	466.44	215.497	215.15	202.647	165.382	176.249	185.484	1.14854	1.09081e-10	0.2938	0.125223	-0.842613	9.56559e-07	0.193381	0.429369
Solyc01g068280.3.1	204.182	227.155	314.573	117.303	138.623	89.683	55.3229	36.0098	59.9098	117.025	72.9973	92.1727	121.605	105.08	106.361	1.14759	0.000395189	2.29299	5.10041e-15	0.981213	0.000717221	-0.108118	0.71693
Solyc01g080760.4.1	120.889	146.705	126.805	166.831	168.328	183.103	57.2306	70.4309	90.9345	94.1907	71.0763	90.8417	97.2836	80.3798	103.767	1.14684	1.43525e-06	0.76833	0.000733095	-0.355664	0.138817	-0.0588226	0.854861
Solyc04g079000.4.1	310.032	345.465	299.942	639.519	479.088	650.202	232.738	228.768	308.107	117.025	153.679	128.776	141.061	137.734	158.245	1.14467	2.91021e-08	0.285564	0.199641	-0.839853	2.30098e-05	-0.0948529	0.746516
Solyc01g056780.3.1	2361.1	2482.15	2233.71	5858.21	3753.49	5111.93	1470.83	1524.06	3149.54	446.692	545.559	465.522	269.962	321.1	430.634	1.14158	0.000447432	0.181019	0.627005	-0.938622	0.00252107	0.273811	0.320651
Solyc03g121720.2.1	1265	1149.97	1367.21	3055.09	2110.58	2462.55	785.967	974.912	1514.86	910.51	1118.01	995.931	790.43	816.776	978.006	1.1406	1.19603e-05	0.188633	0.522207	-0.935907	0.000192995	0.131842	0.645032
[truncated: 24,352 more rows]

## Sheet: Supplementary Data S5
SolycID	EntrezID
Solyc07g044860	544077
[truncated: 18,530 more rows]

## Sheet: Supplementary Data S6
Protein IDs	Majority protein IDs	Peptide counts (all)	Peptide counts (razor+unique)	Peptide counts (unique)	Fasta headers	Number of proteins	Peptides	Razor + unique peptides	Unique peptides	Peptides 1	Peptides 10	Peptides 11	Peptides 12	Peptides 13	Peptides 14	Peptides 15	Peptides 2	Peptides 3	Peptides 4	Peptides 5	Peptides 6	Peptides 7_20210626025626	Peptides 8	Peptides 9	Razor + unique peptides 1	Razor + unique peptides 10	Razor + unique peptides 11	Razor + unique peptides 12	Razor + unique peptides 13	Razor + unique peptides 14	Razor + unique peptides 15	Razor + unique peptides 2	Razor + unique peptides 3	Razor + unique peptides 4	Razor + unique peptides 5	Razor + unique peptides 6	Razor + unique peptides 7_20210626025626	Razor + unique peptides 8	Razor + unique peptides 9	Unique peptides 1	Unique peptides 10	Unique peptides 11	Unique peptides 12	Unique peptides 13	Unique peptides 14	Unique peptides 15	Unique peptides 2	Unique peptides 3	Unique peptides 4
[truncated: 6,359 more rows]
[truncated: 102 more columns]

[truncated: 3 more sheets: Supplementary Data S7, Supplementary Data S8, Supplementary Data S9]
